# Supplementary material for: Involvement of the Vitamin D Receptor in Energy Metabolism Revealed by Profiling of Lysine Succinylome of White Adipose Tissue
Source: Sci Rep. 2017 Oct 26;7:14132. doi: 10.1038/s41598-017-14477-8 (PMC5658373; doi:10.1038/s41598-017-14477-8)
Supplement: Supplementary file 2 — Dataset 1 [file 41598_2017_14477_MOESM2_ESM.xlsx]

## Sheet: Sheet1
Protein accession	Position	Amino acid	Protein names	Gene names	Score	Modified sequence	Mass error [ppm]	Charge	m/z	S1/S0 Ratio
E9Q4Z2	2260	K	Acetyl-CoA carboxylase 2	ACACB	61.78	_AQLPDK(su)DR_	-1.3458	2	521.762
O08547	43	K	Vesicle-trafficking protein SEC22b	SC22B	91.549	_K(su)LNEQSPTR_	-0.22241	2	586.799	4.31
O08749	122	K	Dihydrolipoyl dehydrogenase, mitochondrial	DLDH	104.24	_LNLEK(su)MMEQK_	0.72631	2	682.333
O08749	143	K	Dihydrolipoyl dehydrogenase, mitochondrial	DLDH	97.957	_ALTGGIAHLFK(su)QNK_	0.64145	3	533.295
O08749	159	K	Dihydrolipoyl dehydrogenase, mitochondrial	DLDH	112.42	_ITGK(su)NQVTATK_	0.35979	2	630.843	1.17
O08749	410	K	Dihydrolipoyl dehydrogenase, mitochondrial	DLDH	119.65	_SEEQLK(su)EEGIEFK_	0.44307	2	833.396	2.43
O09131	109	K	Glutathione S-transferase omega-1	GSTO1	70.028	_LFPDDPYK(su)K_	-1.8809	2	611.803
O09131	136	K	Glutathione S-transferase omega-1	GSTO1	51.528	_K(su)EDSPNLR_	0.7997	2	529.759
O35381	110	K	Acidic leucine-rich nuclear phosphoprotein 32 family member A	AN32A	71.614	_DLSTIEPLK(su)K_	2.3288	3	415.231
O35658	88	K	Complement component 1 Q subcomponent-binding protein, mitochondrial	C1QBP	145.6	_AFVEFLTDEIK(su)EEK_	0.8177	3	599.965	0.93
O35685	123	K	Nuclear migration protein nudC	NUDC	156.81	_K(su)DAEDQEAQLK_	0.93086	2	687.823	5.27
O35855	73	K	Branched-chain-amino-acid aminotransferase, mitochondrial	BCAT2	134.33	_TFTDHMLMVEWNNK(su)AGWGPPR_	1.1514	3	863.067	1.05
O35855	110	K	Branched-chain-amino-acid aminotransferase, mitochondrial	BCAT2	68.49	_AYK(su)GGDQQVR_	0.94584	2	611.297
O35855	322	K	Branched-chain-amino-acid aminotransferase, mitochondrial	BCAT2	87.476	_VTMK(su)ELK_	0.56894	2	474.757	2.56
O54724	139	K	Polymerase I and transcript release factor	PTRF	168.82	_K(su)LEVNEAELLR_	-1.7042	2	707.383	1.6
O54962	54	K	Barrier-to-autointegration factor	BAF	85.676	_K(su)DEDLFR_	-1.5192	2	511.743	1.94
O55126	53	K	Protein NipSnap homolog 2	NIPS2	120.57	_K(su)DAHSNLLAK_	0.058253	3	399.547	3.56
O55126	140	K	Protein NipSnap homolog 2	NIPS2	95.273	_LK(su)ENQEFVNFR_	-0.41503	2	762.378	2.04
O70251	133	K	Elongation factor 1-beta	EF1B	64.757	_K(su)PAVVAK_	-0.81825	2	406.747
O70318	164	K	Band 4.1-like protein 2	E41L2	81.632	_K(su)DKEETIQDTQEEK_	-0.31718	3	607.618	2.1
O70492	119	K	Sorting nexin-3	SNX3	66.056	_K(su)QGLEQFINK_	-0.81962	3	435.566
O70591	132	K	Prefoldin subunit 2	PFD2	63.944	_LMGEDEK(su)PAAK_	-1.8195	2	644.808	1.98
O88322	237	K	Nidogen-2	NID2	65.224	_GEADDLK(su)R_	0.6919	2	502.238	1.78
O88569	104	K	Heterogeneous nuclear ribonucleoproteins A2/B1	ROA2	70.373	_EESGK(su)PGAHVTVK_	0.23044	3	480.244	2.18
O88587	172	K	Catechol O-methyltransferase	COMT	54.764	_K(su)YDVDTLDMVFLDHWK_	-1.1518	3	709.003
O88844	66	K	Isocitrate dehydrogenase [NADP] cytoplasmic	IDHC	64.567	_K(su)YNVGVK_	-1.8315	2	454.248
O88986	184	K	2-amino-3-ketobutyrate coenzyme A ligase, mitochondrial	KBL	77.062	_HLDMADLEAK(su)LK_	-0.68323	4	371.692
P00329	340	K	Alcohol dehydrogenase 1	ADH1	62.203	_K(su)FPLDPLITHVLPFEK_	0.36493	3	665.371
P01027	428	K	Complement C3	CO3	69.375	_K(su)DTLPESR_	0.77069	2	523.262
P01027	1497	K	Complement C3	CO3	89.624	_FYHPEK(su)DDGMLSK_	0.33572	3	556.252
P01899	170	K	H-2 class I histocompatibility antigen, D-B alpha chain	HA11	72.891	_K(su)WEQSGAAEHYK_	-0.57904	3	511.904	1.77
P01942	12	K	Hemoglobin subunit alpha	HBA	93.096	_SNIK(su)AAWGK_	2.6206	2	537.783	0.64
P01942	17	K	Hemoglobin subunit alpha	HBA	85.61	_AAWGK(su)IGGHGAEYGAEALER_	-2.8857	3	715.012
P02088	67	K	Hemoglobin subunit beta-1	HBB1	180.32	_K(su)VITAFNDGLNHLDSLK_	-0.56935	3	662.349	2.62
P02468	1189	K	Laminin subunit gamma-1	LAMC1	113.61	_HK(su)QEADDIVR_	-0.1657	2	655.82	3.11
P05064	140	K	Fructose-bisphosphate aldolase A	ALDOA	79.148	_K(su)DGADFAK_	-0.3149	3	317.819	2.87
P05202	90	K	Aspartate aminotransferase, mitochondrial	AATM	77.746	_KAEAQIAAK(su)NLDK_	-1.1795	3	500.607
P05202	302	K	Aspartate aminotransferase, mitochondrial	AATM	60.682	_DAEEAK(su)R_	-0.16239	2	459.712	1.31
P05202	309	K	Aspartate aminotransferase, mitochondrial	AATM	103.63	_VESQLK(su)ILIR_	1.3176	2	649.888
P05202	338	K	Aspartate aminotransferase, mitochondrial	AATM	111.61	_K(su)QWLQEVK_	-0.15269	2	579.811	2.59
P05202	404	K	Aspartate aminotransferase, mitochondrial	AATM	58.172	_EFSVYMTK(su)DGR_	-1.3979	2	716.824
P06151	224	K	L-lactate dehydrogenase A chain	LDHA	133.9	_SLNPELGTDADK(su)EQWK_	1.0908	3	644.306	1.84
P06745	440	K	Glucose-6-phosphate isomerase	G6PI	83.948	_GK(su)LPEEAR_	1.2259	2	500.259
P06801	372	K	NADP-dependent malic enzyme	MAOX	138.82	_IK(su)PTALIGVAAIGGAFTEQILK_	0.36329	3	771.114	1.35
P06909	764	K	Complement factor H	CFAH	70.942	_STGIEAIK(su)PK_	-0.14428	2	572.316
P07356	206	K	Annexin A2	ANXA2	56.432	_K(su)GTDVPK_	0.49299	2	422.724
P07724	223	K	Serum albumin	ALBU	87.258	_MK(su)CSSMQK_	-1.2773	2	550.233	0.25
P07724	305	K	Serum albumin	ALBU	50.354	_LQTCCDK(su)PLLK_	-0.71845	3	492.579
P07724	376	K	Serum albumin	ALBU	104.22	_K(su)YEATLEK_	1.2702	2	541.274	2.09
P07724	549	K	Serum albumin	ALBU	94.122	_K(su)QTALAELVK_	-0.20858	2	600.845	1.64
P07724	588	K	Serum albumin	ALBU	211.33	_AADK(su)DTCFSTEGPNLVTR_	-0.039814	2	1041.48	2.46
P08003	138	K	Protein disulfide-isomerase A4	PDIA4	108.91	_K(su)GQAVDYDGSR_	-0.22727	2	648.297	3.13
P08113	547	K	Endoplasmin	ENPL	107.65	_K(su)EAESSPFVER_	-0.74711	2	689.828	3.91
P08113	683	K	Endoplasmin	ENPL	61.56	_K(su)TFEINPR_	-0.89129	2	552.788	1.54
P08207	23	K	Protein S100-A10	S10AA	77.124	_FAGDK(su)DHLTK_	0.489	3	411.203	2.26
P08228	71	K	Superoxide dismutase [Cu-Zn]	SODC	113.38	_K(su)HGGPADEER_	0.19797	2	598.271	4.06
P08249	157	K	Malate dehydrogenase, mitochondrial	MDHM	101.72	_K(su)HGVYNPNK_	0.25477	3	386.196	0.82
P08249	185	K	Malate dehydrogenase, mitochondrial	MDHM	94.203	_ANTFVAELK(su)GLDPAR_	-0.32561	3	567.965	0.79
P08249	301	K	Malate dehydrogenase, mitochondrial	MDHM	80.688	_GLEK(su)NLGIGK_	0.2155	3	376.88	0.73
P08249	314	K	Malate dehydrogenase, mitochondrial	MDHM	123.14	_ITPFEEK(su)MIAEAIPELK_	-1.9342	3	687.027	0.76
P08249	324	K	Malate dehydrogenase, mitochondrial	MDHM	83.087	_MIAEAIPELK(su)ASIK_	-3.2025	3	538.632
P08249	329	K	Malate dehydrogenase, mitochondrial	MDHM	76.064	_K(su)GEDFVK_	0.67676	2	461.729	1.39
P09103	33	K	Protein disulfide-isomerase	PDIA1	76.326	_K(su)SNFEEALAAHK_	-0.80404	3	482.24
P09103	73	K	Protein disulfide-isomerase	PDIA1	100.88	_LK(su)AEGSEIR_	0.77976	2	551.791	2.55
P09103	202	K	Protein disulfide-isomerase	PDIA1	111.83	_YQLDK(su)DGVVLFK_	3.3394	2	762.901	2.58
P09103	311	K	Protein disulfide-isomerase	PDIA1	103.55	_K(su)EECPAVR_	1.1299	2	544.756	5.37
P09103	330	K	Protein disulfide-isomerase	PDIA1	192.18	_YK(su)PESDELTAEK_	-0.26467	3	503.903	6.2
P09103	354	K	Protein disulfide-isomerase	PDIA1	146.78	_IK(su)PHLMSQEVPEDWDKQPVK_	1.642	5	501.656	2.89
P09103	368	K	Protein disulfide-isomerase	PDIA1	65.423	_IKPHLMSQEVPEDWDK(su)QPVK_	-0.64958	4	626.818	3.31
P09103	417	K	Protein disulfide-isomerase	PDIA1	127.18	_LGETYK(su)DHENIIIAK_	-0.50499	3	615.319	3.25
P09671	122	K	Superoxide dismutase [Mn], mitochondrial	SODM	85.355	_GELLEAIK(su)R_	0.22902	2	564.817	1.33
P09671	130	K	Superoxide dismutase [Mn], mitochondrial	SODM	123.79	_DFGSFEK(su)FK_	-1.8873	2	602.78	1.3
P09803	658	K	Cadherin-1	CADH1	91.961	_K(su)DLEIGEYK_	0.035961	2	597.798	2.83
P10126	219	K	Elongation factor 1-alpha 1	EF1A1	76.967	_K(su)DGSASGTTLLEALDCILPPTRPTDKPLR_	-1.4874	4	806.422	1.13
P10126	273	K	Elongation factor 1-alpha 1	EF1A1	119.76	_VETGVLK(su)PGMVVTFAPVNVTTEVK_	4.8377	4	654.605	2.95
P10126	386	K	Elongation factor 1-alpha 1	EF1A1	68.224	_K(su)LEDGPK_	-0.27219	3	296.155	7.8
P10649	83	K	Glutathione S-transferase Mu 1	GSTM1	156.36	_K(su)HHLDGETEEER_	-0.5471	2	790.353	2.31
P10649	124	K	Glutathione S-transferase Mu 1	GSTM1	66.073	_QK(su)PEFLK_	-0.92172	2	495.269	4.95
P10852	162	K	4F2 cell-surface antigen heavy chain	4F2	111.96	_NQK(su)DEINETDLK_	0.58516	3	516.246	3.73
P10852	184	K	4F2 cell-surface antigen heavy chain	4F2	73.294	_QINPTLGSQEDFK(su)DLLQSAK_	0.79964	3	778.06
P12787	58	K	Cytochrome c oxidase subunit 5A, mitochondrial	COX5A	77.726	_WVTYFNK(su)PDIDAWELR_	4.2058	3	718.349	0.68
P14131	131	K	40S ribosomal protein S16	RS16	64.265	_K(su)FGGPGAR_	3.0362	2	445.23
P14152	214	K	Malate dehydrogenase, cytoplasmic	MDHC	126.71	_EVGVYEALK(su)DDSWLK_	-2.4567	3	617.972
P14206	42	K	40S ribosomal protein SA	RSSA	100.22	_K(su)SDGIYIINLK_	1.893	2	682.377	1.77
P14206	212	K	40S ribosomal protein SA	RSSA	104.97	_DPEEIEK(su)EEQAAAEK_	-0.18578	3	605.943	2.83
P14211	143	K	Calreticulin	CALR	41.876	_K(su)VHVIFNYK_	-1.6332	3	416.564
P14211	164	K	Calreticulin	CALR	99.064	_CK(su)DDEFTHLYTLIVRPDNTYEVK_	-0.65069	4	739.856
P14211	209	K	Calreticulin	CALR	89.311	_IK(su)DPDAAKPEDWDER_	0.68901	4	471.971	5.07
P14211	215	K	Calreticulin	CALR	70.783	_IKDPDAAK(su)PEDWDER_	0.099473	3	628.959	3.8
P14211	238	K	Calreticulin	CALR	87.319	_IDDPTDSKPEDWDK(su)PEHIPDPDAK_	-1.7453	5	572.862
P14211	368	K	Calreticulin	CALR	104.22	_LK(su)EEEEDK_	-0.51912	2	560.256	4.27
P14733	262	K	Lamin-B1	LMNB1	45.825	_LYK(su)EELEQTYHAK_	2.1042	3	584.621
P14824	478	K	Annexin A6	ANXA6	103.97	_AINEAYK(su)EDYHK_	0.80149	3	527.579	1.73
P14824	600	K	Annexin A6	ANXA6	140.49	_NK(su)PLFFADK_	-1.2632	2	590.306	3.37
P15105	107	K	Glutamine synthetase	GLNA	88.177	_K(su)PAETNLR_	-0.3898	2	514.772	2.61
P15626	31	K	Glutathione S-transferase Mu 2	GSTM2	111.79	_LLLEYTDTSYEDK(su)K_	-0.33979	3	606.628	1.28
P15626	32	K	Glutathione S-transferase Mu 2	GSTM2	132.31	_K(su)YTM(ox)GDAPDYDR_	-0.37111	2	774.32	3.24
P15626	83	K	Glutathione S-transferase Mu 2	GSTM2	117.93	_K(su)HNLCGETEEER_	-0.33088	2	801.347	8.5
P15947	137	K	Kallikrein-1	KLK1	75.215	_KPADITDVVK(su)PIDLPTEEPK_	-1.4388	3	769.077	2.96
P16015	153	K	Carbonic anhydrase 3	CAH3	163.41	_EK(su)GEFQILLDALDK_	2.0662	2	859.946	1.85
P16125	310	K	L-lactate dehydrogenase B chain	LDHB	83.137	_LK(su)DDEVAQLR_	-1.7862	2	643.833
P16460	58	K	Argininosuccinate synthase	ASSY	63.073	_K(su)VFIEDVSK_	0.89899	2	582.811	1.72
P16546	190	K	Spectrin alpha chain, non-erythrocytic 1	SPTN1	94.454	_K(su)FEEFQTDLAAHEER_	-1.4744	3	650.634
P16546	296	K	Spectrin alpha chain, non-erythrocytic 1	SPTN1	60.895	_K(su)HEGLER_	0.69101	2	484.743	2
P16546	508	K	Spectrin alpha chain, non-erythrocytic 1	SPTN1	71.501	_K(su)HEDFEK_	-0.22461	3	344.826	1.37
P16546	602	K	Spectrin alpha chain, non-erythrocytic 1	SPTN1	62.861	_TATDEAYK(su)DPSNLQGK_	1.1471	3	613.287
P16546	803	K	Spectrin alpha chain, non-erythrocytic 1	SPTN1	104.17	_EK(su)EPIAASTNR_	-1.1995	2	658.328
P16546	1132	K	Spectrin alpha chain, non-erythrocytic 1	SPTN1	66.27	_K(su)FDDFQK_	2.4169	2	514.24
P16546	1274	K	Spectrin alpha chain, non-erythrocytic 1	SPTN1	71.501	_K(su)HEGFER_	-0.28375	3	334.826	0.77
P16546	1486	K	Spectrin alpha chain, non-erythrocytic 1	SPTN1	60.436	_K(su)HEDFDK_	0.21529	3	340.154
P17182	81	K	Alpha-enolase	ENOA	129.89	_K(su)VNVVEQEK_	-0.89288	2	586.812	2.77
P18653	189	K	Ribosomal protein S6 kinase alpha-1	KS6A1	66.022	_DLK(su)PENILLDEEGHIK_	-0.85753	3	655.005
P18760	78	K	Cofilin-1	COF1	60.019	_MLPDK(su)DCR_	-1.2236	2	567.75
P19096	528	K	Fatty acid synthase	FAS	99.5	_SDEAVK(su)PLGVK_	0.27983	3	414.891	2.43
P19096	790	K	Fatty acid synthase	FAS	95.067	_DHK(su)DNLEFFLTNLGK_	3.3026	3	630.979
P19096	1071	K	Fatty acid synthase	FAS	199.15	_LK(su)EDTQVADVTTSR_	-0.3425	3	554.944	2.62
P19096	1516	K	Fatty acid synthase	FAS	106.67	_HFQLEQDK(su)PK_	-1.0038	2	685.341	3.08
P19096	1817	K	Fatty acid synthase	FAS	74.464	_DGVVK(su)PLK_	-0.2626	2	478.277	2.09
P19096	1986	K	Fatty acid synthase	FAS	124.29	_DAM(ox)LENQTPELFQDVNK(su)PK_	0.92	3	778.37	1.92
P19096	2180	K	Fatty acid synthase	FAS	76.228	_K(su)LQEMSSK_	-1.4669	2	525.76	1.06
P19096	2427	K	Fatty acid synthase	FAS	95.502	_AADQYK(su)PK_	0.60451	2	510.753	2.28
P19157	128	K	Glutathione S-transferase P 1	GSTP1	151.39	_ALPGHLK(su)PFETLLSQNQGGK_	-1.7667	3	745.73	3.09
P19783	164	K	Cytochrome c oxidase subunit 4 isoform 1, mitochondrial	COX41	96.229	_WDYDK(su)NEWK_	-0.37271	2	692.296	1.84
P20029	327	K	78 kDa glucose-regulated protein	GRP78	110.44	_AK(su)FEELNMDLFR_	2.3892	2	806.887
P20029	341	K	78 kDa glucose-regulated protein	GRP78	99.442	_STMK(su)PVQK_	-0.73454	3	340.179	5.74
P20029	353	K	78 kDa glucose-regulated protein	GRP78	93.096	_VLEDSDLK(su)K_	0.26223	2	573.798	3.51
P20029	354	K	78 kDa glucose-regulated protein	GRP78	117.18	_K(su)SDIDEIVLVGGSTR_	1.2966	3	563.628	2.48
P20029	554	K	78 kDa glucose-regulated protein	GRP78	81.296	_FAEEDK(su)K_	0.39257	2	483.724	6.36
P20029	652	K	78 kDa glucose-regulated protein	GRP78	76.378	_LYGSGGPPPTGEEDTSEK(su)DEL_	0.8594	3	760.001
P20152	223	K	Vimentin	VIME	109	_K(su)VESLQEEIAFLK_	3.13	3	545.294
P22599	214	K	Alpha-1-antitrypsin 1-2	A1AT2	84.653	_K(su)PFDPENTEEAEFHVDK_	-0.10924	3	711.32	1.61
P23116	308	K	Eukaryotic translation initiation factor 3 subunit A	EIF3A	67.252	_K(su)NLTQEEMQR_	-0.32059	2	688.827	3.47
P23116	591	K	Eukaryotic translation initiation factor 3 subunit A	EIF3A	80.688	_EK(su)EELEQR_	-0.063295	2	580.775	3.33
P23116	901	K	Eukaryotic translation initiation factor 3 subunit A	EIF3A	80.69	_K(su)GPEADSEWR_	3.3097	2	637.786
P23116	1182	K	Eukaryotic translation initiation factor 3 subunit A	EIF3A	121.99	_DNQDREENDK(su)DLER_	0.17593	3	625.937	5.75
P23506	125	K	Protein-L-isoaspartate(D-aspartate) O-methyltransferase	PIMT	45.183	_K(su)DDPMLLSSGR_	-0.88108	2	659.819
P24270	504	K	Catalase	CATA	69.825	_YNAEK(su)PK_	1.5249	2	475.235	3.29
P24369	209	K	Peptidyl-prolyl cis-trans isomerase B	PPIB	129.34	_IEVEK(su)PFAIAK_	-1.0511	2	672.874	2.7
P25444	58	K	40S ribosomal protein S2	RS2	88.075	_AEDK(su)EWIPVTK_	-1.5924	2	708.356	5.41
P26039	138	K	Talin-1	TLN1	90.05	_K(su)DEGTGTLR_	-1.3564	2	538.765	3.14
P26041	258	K	Moesin	MOES	85.676	_FVIK(su)PIDK_	-1.5243	2	530.308	2.58
P26041	296	K	Moesin	MOES	40.767	_K(su)PDTIEVQQMK_	-1.7925	3	472.906
P26231	181	K	Catenin alpha-1	CTNA1	61.48	_ALK(su)PEVDK_	1.7082	2	500.271	1.91
P26443	503	K	Glutamate dehydrogenase 1, mitochondrial	DHE3	125.04	_ISGASEK(su)DIVHSGLAYTMER_	0.73079	3	755.367	0.98
P26443	527	K	Glutamate dehydrogenase 1, mitochondrial	DHE3	94.09	_TAMK(su)YNLGLDLR_	2.6159	2	747.885
P26638	28	K	Serine--tRNA ligase, cytoplasmic	SYSC	88.021	_FK(su)DPGLVDQLVK_	0.36163	3	486.933	0.94
P27546	574	K	Microtubule-associated protein 4	MAP4	46.73	_GTVQTEEK(su)PR_	1.2103	2	622.809
P27659	136	K	60S ribosomal protein L3	RL3	81.95	_K(su)WQDDTGK_	-0.26981	2	539.246	2.36
P27773	146	K	Protein disulfide-isomerase A3	PDIA3	81.296	_TEEEFK(su)K_	0.14714	2	505.737	4.31
P27773	289	K	Protein disulfide-isomerase A3	PDIA3	66.27	_K(su)FLDAGHK_	0.54671	3	339.178
P27773	494	K	Protein disulfide-isomerase A3	PDIA3	161.82	_EATNPPIIQEEK(su)PK_	1.6321	2	847.436	5.97
P28271	79	K	Cytoplasmic aconitate hydratase	ACOC	55.721	_NIEVPFK(su)PAR_	1.2867	2	635.843
P28271	844	K	Cytoplasmic aconitate hydratase	ACOC	79.875	_YTINIPEDLK(su)PR_	-0.25078	3	520.275	2.84
P28654	121	K	Decorin	PGS2	117.79	_ISPEAFK(su)PLVK_	-0.30283	3	443.587	1.95
P30115	205	K	Glutathione S-transferase A3	GSTA3	60.436	_K(su)PFDDAK_	0.42381	2	460.722
P31230	165	K	Aminoacyl tRNA synthase complex-interacting multifunctional protein 1	AIMP1	118.54	_K(su)HPDADSLYVEEVDVGEAAPR_	-0.23999	3	799.712
P32020	443	K	Non-specific lipid-transfer protein	NLTP	128.54	_K(su)LEEEGEQFVK_	0.056046	3	479.237	2.15
P32848	92	K	Parvalbumin alpha	PRVA	81.904	_TLLAAGDK(su)DGDGK_	0.24105	2	680.833	1.54
P35486	77	K	Pyruvate dehydrogenase E1 component subunit alpha, somatic form, mitochondrial	ODPA	49.934	_MELK(su)ADQLYK_	-0.65889	2	669.834
P35486	83	K	Pyruvate dehydrogenase E1 component subunit alpha, somatic form, mitochondrial	ODPA	89.08	_ADQLYK(su)QK_	1.2231	2	547.28
P35486	244	K	Pyruvate dehydrogenase E1 component subunit alpha, somatic form, mitochondrial	ODPA	52.49	_AAASTDYYK(su)R_	-2.7844	2	623.291
P35564	91	K	Calnexin	CALX	119.39	_K(su)DDTDDEIAK_	-0.81487	2	625.275	4.04
P35564	402	K	Calnexin	CALX	52.42	_K(su)IPNPDFFEDLEPFK_	0.38269	3	645.984
P35564	526	K	Calnexin	CALX	70.802	_TDAPQPDVK(su)DEEGKEEEK_	0.26178	3	715.322	5.33
P35564	531	K	Calnexin	CALX	55.437	_TDAPQPDVKDEEGK(su)EEEK_	1.1665	3	715.322	5.79
P35564	546	K	Calnexin	CALX	48.822	_DEEEEEEK(su)LEEK_	0.053323	3	545.897
P35979	41	K	60S ribosomal protein L12	RL12	98.048	_K(su)VGDDIAK_	0.91599	2	473.248	5.52
P37804	21	K	Transgelin	TAGL	95.477	_K(su)YDEELEER_	-1.0387	2	655.791	6.95
P38647	288	K	Stress-70 protein, mitochondrial	GRP75	94.114	_HIVK(su)EFK_	-0.24781	2	500.777	0.73
P38647	360	K	Stress-70 protein, mitochondrial	GRP75	50.158	_AQFEGIVTDLIK(su)R_	3.6389	2	795.43
P38647	612	K	Stress-70 protein, mitochondrial	GRP75	74.376	_LK(su)EEISK_	1.9429	2	473.758	3.11
P40142	260	K	Transketolase	TKT	119.53	_EAWHGK(su)PLPK_	0.090175	3	421.556	2.58
P40142	499	K	Transketolase	TKT	123.35	_SK(su)DDQVTVIGAGVTLHEALAAAESLK_	-1.9068	4	681.608	1.13
P40142	538	K	Transketolase	TKT	184.31	_VLDPFTIK(su)PLDR_	0.017891	3	505.28	1.8
P40142	609	K	Transketolase	TKT	100.22	_MFGIDK(su)DAIVQAVK_	-2.1714	3	545.62	1.1
P41216	533	K	Long-chain-fatty-acid--CoA ligase 1	ACSL1	152.32	_TAEALDK(su)DGWLHTGDIGK_	0.018288	3	676.329	1.94
P41216	649	K	Long-chain-fatty-acid--CoA ligase 1	ACSL1	143.42	_EAGLK(su)PFEQVK_	1.5327	2	673.354	2.37
P42125	229	K	Enoyl-CoA delta isomerase 1, mitochondrial	ECI1	51.004	_SVMTK(su)WLAIPDHSR_	-1.0508	3	580.963
P42669	153	K	Transcriptional activator protein Pur-alpha	PURA	77.732	_K(su)YYMDLK_	-1.9438	2	530.755	2.47
P42669	249	K	Transcriptional activator protein Pur-alpha	PURA	70.942	_VSEVK(su)PTYR_	1.5751	2	589.806	3.07
P45878	28	K	Peptidyl-prolyl cis-trans isomerase FKBP2	FKBP2	52.403	_K(su)LQIGVK_	0.038642	2	443.274
P45878	46	K	Peptidyl-prolyl cis-trans isomerase FKBP2	FKBP2	91.62	_K(su)GDVLHMHYTGK_	-0.3445	4	372.184
P46471	17	K	26S protease regulatory subunit 7	PRS7	76.228	_EEEK(su)DDKPIR_	0.59082	3	453.553	2.65
P47962	220	K	60S ribosomal protein L5	RL5	122.39	_YLMEEDEDAYK(su)K_	-1.4181	3	545.236	8.6
P47963	136	K	60S ribosomal protein L13	RL13	79.492	_K(su)GDSSAEELK_	-0.3144	3	388.519	6.29
P48678	378	K	Lamin-B1	LMNB1	58.274	_K(su)LLEGEEER_	-0.83921	2	601.799	2.19
P48678	420	K	Prelamin-A/C	LMNA	91.867	_K(su)LESSESR_	0.25548	2	518.251	2.3
P49817	26	K	Caveolin-1	CAV1	75.819	_EQGNIYK(su)PNNK_	-0.18072	2	702.841	3.37
P49945	84	K	Ferritin light chain 2	FRIL2	83.54	_ALFQDVQK(su)PSQDEWGK_	0.057467	3	659.318	0.93
P50172	253	K	Corticosteroid 11-beta-dehydrogenase isozyme 1	DHI1	81.017	_K(su)SEVYYDK_	-0.41843	2	566.264	1.77
P50247	322	K	Adenosylhomocysteinase	SAHH	66.19	_VNIK(su)PQVDR_	-0.85851	2	584.82	4.61
P50247	389	K	Adenosylhomocysteinase	SAHH	106.32	_K(su)LDEAVAEAHLGK_	-0.48204	3	494.26	1.98
P50247	426	K	Adenosylhomocysteinase	SAHH	95.205	_QAQYLGMPINGPFK(su)PDHYR_	-2.8797	3	778.044	1.12
P50580	287	K	Proliferation-associated protein 2G4	PA2G4	93.374	_AFEDEK(su)K_	1.1352	2	483.724	4.42
P51174	66	K	Long-chain specific acyl-CoA dehydrogenase, mitochondrial	ACADL	65.231	_K(su)FFQEEVIPHHTEWEK_	-0.23129	4	546.765
P51410	174	K	60S ribosomal protein L9	RL9	133.16	_K(su)FLDGIYVSEK_	1.4519	2	699.861	4.88
P51881	23	K	ADP/ATP translocase 2	ADT2	115.39	_DFLAGGVAAAISK(su)TAVAPIER_	0.40531	3	719.723	1.03
P51881	166	K	ADP/ATP translocase 2	ADT2	88.495	_IYK(su)SDGIK_	0.2001	2	512.271
P51881	272	K	ADP/ATP translocase 2	ADT2	184.98	_AFFK(su)GAWSNVLR_	0.30264	2	748.388	1.95
P52875	200	K	Transmembrane protein 165	TM165	51.066	_K(su)DEEFQR_	2.1608	2	526.238
P53026	91	K	60S ribosomal protein L10a	RL10A	92.939	_AVDIPHMDIEALK(su)K_	0.58873	3	560.627
P53026	106	K	60S ribosomal protein L10a	RL10A	171.08	_K(su)YDAFLASESLIK_	-1.4756	2	792.911	2.81
P53395	295	K	Lipoamide acyltransferase component of branched-chain alpha-keto acid dehydrogenase complex, mitochondrial	ODB2	98.105	_LREELK(su)PVALAR_	-0.48711	2	747.936	2.36
P53810	252	K	Phosphatidylinositol transfer protein alpha isoform	PIPNA	49.358	_MEEETK(su)R_	-2.061	2	511.727
P53994	131	K	Ras-related protein Rab-2A	RAB2A	111.27	_K(su)EEGEAFAR_	0.33142	2	568.765
P54071	48	K	Isocitrate dehydrogenase [NADP], mitochondrial	IDHP	159.04	_VEK(su)PVVEMDGDEMTR_	-0.89927	2	917.914	2.99
P54071	80	K	Isocitrate dehydrogenase [NADP], mitochondrial	IDHP	141.6	_LILPHVDVQLK(su)YFDLGLPNR_	-1.0829	3	817.453	1.82
P54071	106	K	Isocitrate dehydrogenase [NADP], mitochondrial	IDHP	141.91	_DQTNDQVTIDSALATQK(su)YSVAVK_	1.3126	3	865.764	2.01
P54071	155	K	Isocitrate dehydrogenase [NADP], mitochondrial	IDHP	119.53	_EPIICK(su)NIPR_	0.78901	2	670.356	1.39
P54071	166	K	Isocitrate dehydrogenase [NADP], mitochondrial	IDHP	56.956	_LVPGWTK(su)PITIGR_	1.4975	2	769.44	1.52
P54071	180	K	Isocitrate dehydrogenase [NADP], mitochondrial	IDHP	123.02	_HAHGDQYK(su)ATDFVVDR_	-0.35454	4	490.48	1.57
P54071	243	K	Isocitrate dehydrogenase [NADP], mitochondrial	IDHP	104.22	_K(su)WPLYLSTK_	-0.95038	2	618.337	2.63
P54071	256	K	Isocitrate dehydrogenase [NADP], mitochondrial	IDHP	60.301	_NTILK(su)AYDGR_	-2.0432	2	625.822
P54071	263	K	Isocitrate dehydrogenase [NADP], mitochondrial	IDHP	153.39	_FK(su)DIFQEIFDK_	-3.1265	2	765.38	2.34
P54071	272	K	Isocitrate dehydrogenase [NADP], mitochondrial	IDHP	117.03	_DIFQEIFDK(su)HYK_	-2.0934	3	561.607	1.53
P54071	280	K	Isocitrate dehydrogenase [NADP], mitochondrial	IDHP	79.474	_TDFDK(su)NK_	-0.85135	2	484.222
P54071	282	K	Isocitrate dehydrogenase [NADP], mitochondrial	IDHP	97.565	_NK(su)IWYEHR_	1.4915	2	623.304	2.59
P54071	384	K	Isocitrate dehydrogenase [NADP], mitochondrial	IDHP	120.55	_GK(su)LDGNQDLIR_	1.1553	2	664.844	3.06
P54775	409	K	26S protease regulatory subunit 6B	PRS6B	68.536	_K(su)DEQEHEFYK_	-0.14852	3	484.881
P54869	310	K	Hydroxymethylglutaryl-CoA synthase, mitochondrial	HMCS2	83.647	_MVQK(su)SLAR_	-1.2911	2	516.779
P55264	50	K	Adenosine kinase	ADK	90.707	_YSLK(su)PNDQILAEDK_	0.57668	3	578.625	3
P55264	62	K	Adenosine kinase	ADK	58.172	_HK(su)ELFDELVK_	-3.6634	3	453.238
P56376	25	K	Acylphosphatase-1	ACYP1	57.347	_K(su)YTQAEGK_	2.3862	2	512.751	1.73
P56480	124	K	ATP synthase subunit beta, mitochondrial	ATPB	127.02	_GQK(su)VLDSGAPIK_	0.72017	3	438.242	0.96
P56480	133	K	ATP synthase subunit beta, mitochondrial	ATPB	142.88	_VLDSGAPIK(su)IPVGPETLGR_	-0.44862	2	1010.06	1
P56480	485	K	ATP synthase subunit beta, mitochondrial	ATPB	125.75	_LVPLK(su)ETIK_	-2.7442	2	570.847	1.12
P58252	152	K	Elongation factor 2	EF2	106.42	_IK(su)PVLMMNK_	2.1381	3	391.884	2.59
P58252	252	K	Elongation factor 2	EF2	76.064	_K(su)VEDMMK_	-0.067813	2	490.725	3.4
P58252	328	K	Elongation factor 2	EF2	101.65	_LDSEDK(su)DK_	-0.46658	2	525.235	3.52
P58252	439	K	Elongation factor 2	EF2	68.355	_K(su)EDLYLKPIQR_	-0.65107	3	501.612	7.45
P58252	445	K	Elongation factor 2	EF2	125.54	_KEDLYLK(su)PIQR_	-0.70536	2	751.914	4.62
P58252	571	K	Elongation factor 2	EF2	64.827	_DLEEDHACIPIK(su)K_	-0.063902	3	556.603	2.22
P58252	572	K	Elongation factor 2	EF2	86.276	_K(su)SDPVVSYR_	0.40658	2	575.791	1.58
P58252	619	K	Elongation factor 2	EF2	103.31	_ARPFPDGLAEDIDK(su)GEVSAR_	0.40435	3	748.369
P58252	857	K	Elongation factor 2	EF2	70.438	_EGIPALDNFLDK(su)L_	-1.453	2	772.896	1.12
P60843	54	K	Eukaryotic initiation factor 4A-I	IF4A1	79.614	_GIYAYGFEK(su)PSAIQQR_	-1.5985	3	643.323
P60843	284	K	Eukaryotic initiation factor 4A-I	IF4A1	64.82	_K(su)VDWLTEK_	-1.7449	2	559.79
P60904	46	K	DnaJ homolog subfamily C member 5	DNJC5	85.493	_YHPDK(su)NPDNPEAADK_	-1.0217	3	604.267	2.23
P61161	368	K	Actin-related protein 2	ARP2	61.344	_DK(su)DNFWMTR_	1.6439	2	656.785	1.7
P61164	361	K	Alpha-centractin	ACTZ	78.342	_K(su)EYEEDGAR_	-0.45617	2	598.757	2.04
P61255	51	K	60S ribosomal protein L26	RL26	88.596	_K(su)DDEVQVVR_	-0.18603	2	594.299	3.93
P61255	136	K	60S ribosomal protein L26	RL26	104.22	_YK(su)EETIEK_	-0.67314	2	570.277	4.05
P62192	86	K	26S protease regulatory subunit 4	PRS4	47.57	_NQEQMK(su)PLEEK_	0.53597	3	491.901
P62204	22	K	Calmodulin	CALM	155.79	_EAFSLFDK(su)DGDGTITTK_	3.917	2	972.957	2.52
P62204	78	K	Calmodulin	CALM	187.62	_MK(su)DTDSEEEIR_	-0.46756	2	726.812	4.32
P62267	108	K	40S ribosomal protein S23	RS23	71.176	_K(su)GHAVGDIPGVR_	0.84888	2	653.349
P62270	47	K	40S ribosomal protein S18	RS18	93.096	_K(su)ADIDLTK_	0.053227	2	502.269	4.35
P62702	233	K	40S ribosomal protein S4, X isoform	RS4X	59.84	_GNK(su)PWISLPR_	0.27274	2	634.343
P62754	203	K	40S ribosomal protein S6	RS6	104.24	_NK(su)EEAAEYAK_	0.18829	2	626.788	4.17
P62843	72	K	40S ribosomal protein S15	RS15	90.412	_EAPPMEK(su)PEVVK_	0.6596	3	485.246	3.48
P62889	57	K	60S ribosomal protein L30	RL30	67.997	_K(su)SEIEYYAMLAK_	-3.3059	3	515.922
P62908	10	K	40S ribosomal protein S3	RS3	90.05	_K(su)FVADGIFK_	1.3494	2	562.803	2.92
P62984	29	K	Ubiquitin-60S ribosomal protein L40	RL40	70.451	_AK(su)IQDKEGIPPDQQR_	-0.60981	3	608.315	4.42
P62984	33	K	Ubiquitin-60S ribosomal protein L40	RL40	103.79	_IQDK(su)EGIPPDQQR_	0.56612	2	812.402
P62984	48	K	Ubiquitin-60S ribosomal protein L40	RL40	92.969	_LIFAGK(su)QLEDGR_	4.5707	2	723.883	1.4
P63017	589	K	Heat shock cognate 71 kDa protein	HSP7C	168.5	_NQTAEK(su)EEFEHQQK_	-0.72169	4	462.212	2.77
P63028	107	K	Translationally-controlled tumor protein	TCTP	81.972	_LEEQK(su)PER_	1.1119	2	564.78	3.33
P63038	125	K	60 kDa heat shock protein, mitochondrial	CH60	93.345	_SIAK(su)EGFEK_	1.0919	2	554.78	0.85
P63038	473	K	60 kDa heat shock protein, mitochondrial	CH60	89.301	_ALK(su)IPAMTIAK_	-1.85	2	628.868
P63242	68	K	Eukaryotic translation initiation factor 5A-1	IF5A1	74.732	_K(su)YEDICPSTHNMDVPNIK_	0.078389	3	754.345	2.49
P63280	18	K	SUMO-conjugating enzyme UBC9	UBC9	44.252	_K(su)DHPFGFVAVPTK_	0.4022	3	514.937
P63325	25	K	40S ribosomal protein S10	RS10	69.825	_K(su)DVHMPK_	-0.00057401	2	477.739	4.21
P68033	293	K	Actin, alpha cardiac muscle 1	ACTC	120.32	_K(su)DLYANNVLSGGTTMYPGIADR_	-0.47026	3	819.397	1.17
P68040	271	K	Guanine nucleotide-binding protein subunit beta-2-like 1	GBLP	99.747	_IIVDELK(su)QEVISTSSK_	1.7822	3	630.342	0.82
P68254	85	K	14-3-3 protein theta	1433T	75.652	_EK(su)VESELR_	-4.1692	2	545.275	3.47
P80316	232	K	T-complex protein 1 subunit epsilon	TCPE	78.401	_GVIVDK(su)DFSHPQMPK_	2.4135	3	599.966
P97351	28	K	40S ribosomal protein S3a	RS3A	72.928	_K(su)DWYDVK_	-0.46937	2	527.248	4.88
P97351	116	K	40S ribosomal protein S3a	RS3A	107.74	_K(su)WQTMIEAHVDVK_	-0.69707	3	562.284
P97807	170	K	Fumarate hydratase, mitochondrial	FUMH	77.124	_K(su)PVHPNDHVNK_	-0.77705	3	462.237
P97807	220	K	Fumarate hydratase, mitochondrial	FUMH	84.507	_SK(su)EFAQVIK_	-0.53091	2	575.311	1.16
Q00612	171	K	Glucose-6-phosphate 1-dehydrogenase X	G6PD1	71.614	_IIVEK(su)PFGR_	-2.9998	2	579.83	1.89
Q00623	132	K	Apolipoprotein A-I	APOA1	67.385	_WK(su)EDVELYR_	-1.8085	2	669.322
Q01149	1070	K	Collagen alpha-2(I) chain	CO1A2	82.651	_GPAGPSGPVGK(su)DGR_	0.30267	3	451.225	0.25
Q01768	12	K	Nucleoside diphosphate kinase B	NDKB	104.17	_TFIAIK(su)PDGVQR_	-0.37932	3	482.265	3.95
Q01768	135	K	Nucleoside diphosphate kinase B	NDKB	106.42	_EIHLWFK(su)PEELIDYK_	2.3729	3	687.351	1.4
Q01853	754	K	Transitional endoplasmic reticulum ATPase	TERA	107.46	_K(su)YEMFAQTLQQSR_	3.2056	3	577.279
Q02788	1015	K	Collagen alpha-2(VI) chain	CO6A2	88.427	_EK(su)DFDSLAQPSFFDR_	4.4212	3	634.623
Q03265	427	K	ATP synthase subunit alpha, mitochondrial	ATPA	145.91	_AMK(su)QVAGTMK_	-1.753	2	582.791	1.15
Q03265	531	K	ATP synthase subunit alpha, mitochondrial	ATPA	82.651	_SDGK(su)ISEQSDAK_	1.049	2	682.812	0.75
Q03265	539	K	ATP synthase subunit alpha, mitochondrial	ATPA	86.772	_ISEQSDAK(su)LK_	-2.3076	2	609.814	1.18
Q04857	52	K	Collagen alpha-1(VI) chain	CO6A1	105.46	_LK(su)PYGALVDK_	-0.13252	2	602.335	2.38
Q05144	123	K	Ras-related C3 botulinum toxin substrate 2	RAC2	82.417	_DDK(su)DTIEK_	-0.00029633	2	532.243	2.84
Q05421	159	K	Cytochrome P450 2E1	CP2E1	78.342	_EAHFLVEELK(su)K_	-0.37764	3	481.589	1.48
Q05421	194	K	Cytochrome P450 2E1	CP2E1	46.426	_FDYDDK(su)K_	-0.045001	2	515.722	1.66
Q05920	35	K	Pyruvate carboxylase, mitochondrial	PYC	76.1	_RLEYK(su)PIK_	0.59404	3	382.889	3.02
Q31125	288	K	Zinc transporter SLC39A7	S39A7	75.018	_EKPSTEEEK(su)EVGGLR_	-3.0364	3	596.627	3.89
Q3TDQ1	781	K	Dolichyl-diphosphooligosaccharide--protein glycosyltransferase subunit STT3B	STT3B	85.212	_ETLGHK(su)PR_	1.4536	2	519.272	4.75
Q3UJB9	932	K	Enhancer of mRNA-decapping protein 4	EDC4	45.28	_K(su)DDGDSAVGSR_	1.1334	2	603.765	1.53
Q5BKQ4	395	K	Inactive pancreatic lipase-related protein 1	LIPR1	154.88	_GIIK(su)PGATHSNEFDAK_	0.65441	3	595.632	7.48
Q5SWU9	519	K	Acetyl-CoA carboxylase 2	ACACB	74.876	_ITSENPDEGFK(su)PSSGTVQELNFR_	-0.6729	3	884.752	2.01
Q5SWU9	1362	K	Acetyl-CoA carboxylase 1	ACACA	82.645	_DK(su)FEEDR_	1.523	2	519.722	1.73
Q5XJY5	322	K	Coatomer subunit delta	COPD	82.287	_LHVENEDK(su)K_	1.4065	3	404.535	3.79
Q60597	970	K	2-oxoglutarate dehydrogenase, mitochondrial	ODO1	65.179	_NQGYYDYVK(su)PR_	0.027941	2	751.849	2.28
Q60597	981	K	2-oxoglutarate dehydrogenase, mitochondrial	ODO1	51.113	_AK(su)PVWYAGR_	-0.58107	2	574.298	3.44
Q60598	390	K	Src substrate cortactin	SRC8	66.351	_K(su)LEEQAR_	-0.92129	2	487.251	1.98
Q60668	237	K	Heterogeneous nuclear ribonucleoprotein D0	HNRPD	97.798	_EEEPVK(su)K_	-0.27471	2	479.74	4.89
Q60749	139	K	KH domain-containing, RNA-binding, signal transduction-associated protein 1	KHDR1	111.64	_K(su)DDEENYLDLFSHK_	2.5276	3	618.279
Q60817	108	K	Nascent polypeptide-associated complex subunit alpha	NACA	79.492	_NILFVITK(su)PDVYK_	0.24534	3	550.643	2.55
Q60854	197	K	Serpin B6	SPB6	56.936	_NEEK(su)PVQMMFK_	-2.7544	3	494.232
Q61147	247	K	Ceruloplasmin	CERU	122.66	_VDK(su)DNEDFQESNR_	-0.44056	3	565.908	1.99
Q61171	92	K	Peroxiredoxin-2	PRDX2	85.087	_K(su)EGGLGPLNIPLLADVTK_	0.93518	3	645.698
Q61233	328	K	Plastin-2	PLSL	74.464	_EK(su)DDIQR_	1.8682	2	502.238	2.79
Q61316	795	K	Heat shock 70 kDa protein 4	HSP74	104.22	_VEPPK(su)EEPK_	1.4049	2	576.793	3.03
Q61425	68	K	Hydroxyacyl-coenzyme A dehydrogenase, mitochondrial	HCDH	96.342	_K(su)GIEESLK_	1.5143	2	502.269	1.29
Q61425	75	K	Hydroxyacyl-coenzyme A dehydrogenase, mitochondrial	HCDH	86.136	_GIEESLK(su)R_	-0.76435	2	516.272	2.65
Q61425	81	K	Hydroxyacyl-coenzyme A dehydrogenase, mitochondrial	HCDH	57.59	_K(su)FTENPK_	-2.0361	2	482.243
Q61425	127	K	Hydroxyacyl-coenzyme A dehydrogenase, mitochondrial	HCDH	95.358	_LK(su)NELFQR_	0.17284	2	574.309	1.89
Q61425	185	K	Hydroxyacyl-coenzyme A dehydrogenase, mitochondrial	HCDH	70.438	_LVEVIK(su)TPMTSQK_	1.4051	3	525.288
Q61554	799	K	Fibrillin-1	FBN1	105.98	_GFVYK(su)PDLK_	-0.64415	3	389.541	1.87
Q61696	100	K	Heat shock 70 kDa protein 1A	HS71A	62.162	_HWPFQVVNDGDK(su)PK_	2.5142	3	589.621
Q61696	526	K	Heat shock 70 kDa protein 1A	HS71A	53.237	_YK(su)AEDEVQR_	1.9283	2	619.288	2.28
Q61838	133	K	Alpha-2-macroglobulin	A2M	51.03	_AESPVFVQTDK(su)PIYK_	0.24527	3	607.98
Q61838	212	K	Alpha-2-macroglobulin	A2M	49.3	_K(su)IEHSFEVK_	0.82659	3	406.212
Q61838	1417	K	Alpha-2-macroglobulin	A2M	77.062	_K(su)LQDQPNIQR_	1.3899	2	670.352	2.1
Q61838	1462	K	Alpha-2-macroglobulin	A2M	62.546	_NLK(su)PAPIK_	0.14328	2	490.792
Q61937	214	K	Nucleophosmin	NPM	74.92	_DLK(su)PSTPR_	0.69345	2	507.267	4.59
Q62087	313	K	Serum paraoxonase/lactonase 3	PON3	88.338	_IQDSLSDK(su)PR_	4.3409	2	629.817
Q62261	1939	K	Spectrin beta chain, non-erythrocytic 1	SPTB2	120.06	_QIEAQEK(su)PR_	1.318	2	599.807	1.81
Q62261	1981	K	Spectrin beta chain, non-erythrocytic 1	SPTB2	61.161	_K(su)HYASEEIK_	0.28968	3	402.2
Q62261	2206	K	Spectrin beta chain, non-erythrocytic 1	SPTB2	76.228	_K(su)HEWEAHNK_	-0.76225	3	426.867
Q62264	141	K	Thyroid hormone-inducible hepatic protein	THRSP	57.785	_K(su)YQEMTGQVL_	-4.1879	2	648.811	1.43
Q62313	283	K	Trans-Golgi network integral membrane protein 1	TGON1	94.692	_NEK(su)DDLYK_	1.0754	2	562.759
Q62425	48	K	Cytochrome c oxidase subunit NDUFA4	NDUA4	89.171	_K(su)NNPEPWNK_	-0.97925	3	409.532	2.91
Q62433	14	K	Protein NDRG1	NDRG1	52.372	_ELHDVDLAEVK(su)PLVEK_	-1.8683	3	645.342	1.57
Q62465	290	K	Synaptic vesicle membrane protein VAT-1 homolog	VAT1	66.692	_GYHLLK(su)PMGK_	-0.76095	3	415.222
Q64433	86	K	10 kDa heat shock protein, mitochondrial	CH10	173.19	_VVLDDK(su)DYFLFR_	1.2457	2	815.412	1.7
Q6NZJ6	749	K	Eukaryotic translation initiation factor 4 gamma 1	IF4G1	118.31	_TAADK(su)DRGEEDADGSK_	1.3312	3	588.922	4.16
Q6NZJ6	885	K	Eukaryotic translation initiation factor 4 gamma 1	IF4G1	110.84	_LK(su)EELEEAR_	-1.3806	2	608.806	2.01
Q6ZQI3	68	K	Malectin	MLEC	46.129	_K(su)DPLEGR_	0.12503	2	457.733
Q6ZQI3	229	K	Malectin	MLEC	126.63	_K(su)EEEEEEEEYDEGSNLK_	0.2175	3	729.297	2.22
Q6ZWN5	66	K	40S ribosomal protein S9	RS9	105.03	_ELLTLDEK(su)DPR_	-0.79144	2	714.864	1.78
Q6ZWN5	180	K	40S ribosomal protein S9	RS9	60.55	_K(su)GQGGAGAGDDEEED_	-0.35066	2	767.792	6.01
Q78PY7	193	K	Staphylococcal nuclease domain-containing protein 1	SND1	64.249	_HFVDSHHQK(su)PVNAIIEHVR_	1.3532	4	591.556	2.43
Q78PY7	497	K	Staphylococcal nuclease domain-containing protein 1	SND1	67.032	_K(su)EVPIHR_	-1.39	3	326.85
Q78PY7	641	K	Staphylococcal nuclease domain-containing protein 1	SND1	111.64	_SAYYK(su)PLLSAEEAAK_	-3.3704	3	580.961	2.31
Q7TPR4	436	K	Alpha-actinin-1	ACTN1	134.76	_K(su)HEAFESDLAAHQDR_	-0.83815	3	618.619	0.51
Q7TPR4	682	K	Alpha-actinin-1	ACTN1	97.431	_SIVNYK(su)PK_	1.1698	2	524.787	3.52
Q7TPZ8	278	K	Carboxypeptidase A1	CBPA1	109	_GK(su)FPNSEVEVK_	0.91172	3	445.226	4.21
Q80SW1	141	K	Putative adenosylhomocysteinase 2	SAHH2	120.87	_AQGEK(su)PLAGAK_	-0.49494	2	585.312	4.12
Q80WW9	167	K	DDRGK domain-containing protein 1	DDRGK	65.295	_LK(su)EEQKEEEER_	2.0202	3	516.246	7.47
Q80X90	249	K	Filamin-B	FLNB	80.231	_LKPGAPLK(su)PK_	-0.1884	3	383.573
Q8BFR5	91	K	Elongation factor Tu, mitochondrial	EFTU	128.76	_K(su)YEEIDNAPEER_	0.22921	2	796.857	4.96
Q8BGD9	177	K	Eukaryotic translation initiation factor 4B	IF4B	115.24	_VDVADQAQDK(su)DRDDR_	-2.3936	2	923.414	1.81
Q8BGT5	504	K	Alanine aminotransferase 2	ALAT2	75.213	_LK(su)TVLHK_	-0.53559	3	313.527
Q8BH64	375	K	EH domain-containing protein 2	EHD2	77.748	_FHSLK(su)PK_	0.51021	3	319.512	2.11
Q8BJ64	287	K	Choline dehydrogenase, mitochondrial	CHDH	68.214	_HK(su)AYVSR_	0.31305	3	320.835	0.89
Q8BLF1	301	K	Neutral cholesterol ester hydrolase 1	NCEH1	86.803	_NYK(su)PIMQTTGNAR_	0.82031	2	797.388	5.65
Q8BMA6	355	K	Signal recognition particle subunit SRP68	SRP68	83.948	_EELK(su)PDQK_	0.18788	2	543.769	3.54
Q8BMF4	468	K	Dihydrolipoyllysine-residue acetyltransferase component of pyruvate dehydrogenase complex, mitochondrial	ODP2	117.03	_GK(su)ISVNDFIIK_	0.3587	2	667.372	0.75
Q8BMF4	636	K	Dihydrolipoyllysine-residue acetyltransferase component of pyruvate dehydrogenase complex, mitochondrial	ODP2	68.657	_YLEK(su)PITMLL_	2.314	2	660.86	0.75
Q8BMS1	166	K	Trifunctional enzyme subunit alpha, mitochondrial	ECHA	60.171	_K(su)TVLGVPEVLLGILPGAGGTQR_	-4.6695	3	759.106	0.57
Q8BMS1	214	K	Trifunctional enzyme subunit alpha, mitochondrial	ECHA	131.56	_K(su)MGLVDQLVEPLGPGIK_	0.82875	4	474.264	0.52
Q8BMS1	505	K	Trifunctional enzyme subunit alpha, mitochondrial	ECHA	119.62	_VIGMHYFSPVDK(su)MQLLEIITTDK_	3.8483	4	695.358	0.55
Q8BTM8	1801	K	Filamin-A	FLNA	71.03	_K(su)GEITGEVR_	-1.4209	2	544.783	1.63
Q8BTZ7	189	K	Mannose-1-phosphate guanyltransferase beta	GMPPB	98.407	_IQLK(su)PTSIEK_	-0.28276	2	628.858	4.46
Q8BU14	66	K	Translocation protein SEC62	SEC62	53.448	_K(su)GEDALFTTR_	0.87703	2	619.307
Q8BU30	290	K	Isoleucine--tRNA ligase, cytoplasmic	SYIC	82.417	_YK(su)PLFDYFIK_	-1.678	3	478.583
Q8BVD5	155	K	MAGUK p55 subfamily member 7	MPP7	69.92	_K(su)DEQTGAITVAR_	0.35689	2	694.854	2.77
Q8BX70	2352	K	Vacuolar protein sorting-associated protein 13C	VP13C	65.246	_K(su)NPIQDK_	-1.061	2	471.748
Q8C7X2	414	K	ER membrane protein complex subunit 1	EMC1	105.2	_K(su)DDSVGYR_	-0.059152	2	520.238	2.09
Q8CAQ8	674	K	MICOS complex subunit Mic60	MIC60	78.95	_QLK(su)PPAELYPEDINTFK_	3.0697	3	701.693
Q8CGC7	245	K	Bifunctional glutamate/proline--tRNA ligase	SYEP	83.998	_EK(su)EDFEK_	0.24479	2	512.727	2.59
Q8CGK3	403	K	Lon protease homolog, mitochondrial	LONM	78.903	_DDK(su)DAIEEK_	-0.14392	2	581.759	2.62
Q8CGP2	35	K	Histone H2B type 1-P	H2B1P	90.793	_K(su)ESYSVYVYK_	0.66764	2	683.332	4.33
Q8CGP6	37	K	Histone H2A type 1-H	H2A1H	42.599	_K(su)GNYSER_	1.5475	2	477.22	3.75
Q8CHT0	118	K	Delta-1-pyrroline-5-carboxylate dehydrogenase, mitochondrial	AL4A1	66.989	_KEWDLK(su)PMADR_	0.60531	3	496.91
Q8CHT0	401	K	Delta-1-pyrroline-5-carboxylate dehydrogenase, mitochondrial	AL4A1	77.923	_K(su)WLEHAR_	-1.0759	3	347.182
Q8CHT0	551	K	Delta-1-pyrroline-5-carboxylate dehydrogenase, mitochondrial	AL4A1	55.353	_ETHK(su)PLGDWR_	0.6959	3	446.886	3.42
Q8CIE6	607	K	Coatomer subunit alpha	COPA	76.332	_K(su)YDEVLHMVR_	-0.88194	3	463.899
Q8K009	753	K	Mitochondrial 10-formyltetrahydrofolate dehydrogenase	AL1L2	95.531	_VVEEIK(su)K_	-1.8352	2	472.769	3.77
Q8K268	581	K	ATP-binding cassette sub-family F member 3	ABCF3	88.021	_K(su)FPGLPEEEYR_	-0.51232	2	732.854	1.7
Q8K2B3	250	K	Succinate dehydrogenase [ubiquinone] flavoprotein subunit, mitochondrial	SDHA	46.318	_AK(su)NTVIATGGYGR_	-0.028922	2	704.365
Q8K2B3	547	K	Succinate dehydrogenase [ubiquinone] flavoprotein subunit, mitochondrial	SDHA	45.28	_ISQLYGDLK(su)HLK_	-2.6398	3	505.612
Q8QZS1	359	K	3-hydroxyisobutyryl-CoA hydrolase, mitochondrial	HIBCH	71.296	_WK(su)PANLK_	-0.65342	2	478.764	1.58
Q8QZT1	242	K	Acetyl-CoA acetyltransferase, mitochondrial	THIL	72.607	_GK(su)PDVVVK_	0.3716	2	471.269
Q8QZT1	254	K	Acetyl-CoA acetyltransferase, mitochondrial	THIL	95.909	_EDEEYK(su)R_	0.34064	2	534.728	1.8
Q8QZT1	335	K	Acetyl-CoA acetyltransferase, mitochondrial	THIL	103.74	_VLK(su)YAGLK_	-0.071702	3	331.199	1.06
Q8R050	324	K	Eukaryotic peptide chain release factor GTP-binding subunit ERF3A	ERF3A	62.732	_K(su)GEFETGFEK_	-3.2593	2	636.293
Q8R0Y6	21	K	Cytosolic 10-formyltetrahydrofolate dehydrogenase	AL1L1	54.953	_K(su)EGHEVVGVFTIPDK_	1.1656	3	585.637
Q8R164	126	K	Valacyclovir hydrolase	BPHL	63.473	_DAVDLMK(su)ALQFK_	-2.8767	3	493.59
Q8R2E9	374	K	ERO1-like protein beta	ERO1B	60.478	_SLK(su)EEFR_	1.4487	2	504.753
Q8VCK7	102	K	Syncollin	SYCN	83.869	_K(su)FTAGSYPR_	3.0853	2	563.78	8.96
Q8VCM7	231	K	Fibrinogen gamma chain	FIBG	79.116	_K(su)NWIQYK_	1.4583	2	540.28
Q8VCR2	70	K	17-beta-hydroxysteroid dehydrogenase 13	DHB13	47.228	_LVLWDINK(su)R_	2.8663	2	628.854
Q8VCT4	288	K	Carboxylesterase 1D	CES1D	97.69	_QK(su)TEDELLETSLK_	1.7685	3	545.277	1.38
Q8VD00	55	K	Transmembrane protein 97	TMM97	95.57	_EFK(su)DPLM(ox)QEPPVWFK_	3.2155	3	669.657	1.47
Q8VDJ3	536	K	Vigilin	VIGLN	54.764	_DK(su)FPEVIINFPDPAQK_	-0.79311	3	653.335
Q8VDJ3	769	K	Vigilin	VIGLN	84.653	_IIFPAAEDK(su)DQDLITIIGK_	0.11623	3	734.063	1.81
Q8VDN2	9	K	Sodium/potassium-transporting ATPase subunit alpha-1	AT1A1	63.691	_DK(su)YEPAAVSEHGDKK_	1.3489	4	444.213
Q8VDN2	36	K	Sodium/potassium-transporting ATPase subunit alpha-1	AT1A1	82.452	_DMDELK(su)K_	-1.2134	2	489.726
Q8VDW0	52	K	ATP-dependent RNA helicase DDX39A	DX39A	102.4	_DFLLK(su)PELLR_	-0.31352	2	672.382	1.07
Q91V92	177	K	ATP-citrate synthase	ACLY	55.353	_HLLVHAPEDK(su)K_	0.50813	3	462.917
Q91V92	552	K	ATP-citrate synthase	ACLY	80.488	_K(su)HPEVDVLINFASLR_	0.71352	3	613.332
Q91V92	620	K	ATP-citrate synthase	ACLY	111.34	_GVTIIGPATVGGIK(su)PGCFK_	0.95769	3	658.024
Q91VN4	227	K	MICOS complex subunit Mic25	MIC25	64.42	_AESTIK(su)PR_	4.7832	2	501.267
Q91VR2	154	K	ATP synthase subunit gamma, mitochondrial	ATPG	56.768	_THSDQFLVSFK(su)DVGR_	0.95198	3	612.636
Q91W90	129	K	Thioredoxin domain-containing protein 5	TXND5	71.159	_FFK(su)PGQEAVK_	0.72581	2	625.824	3.12
Q91WK2	5	K	Eukaryotic translation initiation factor 3 subunit H	EIF3H	101.17	_K(su)EGTGSTATSSGSAGGAVGK_	0.34955	3	603.954	1.66
Q91WQ3	147	K	Tyrosine--tRNA ligase, cytoplasmic	SYYC	88.495	_K(su)AGAEVVK_	2.335	2	451.253
Q91WQ3	482	K	Tyrosine--tRNA ligase, cytoplasmic	SYYC	85.813	_GQPDEELK(su)PK_	-0.35865	2	620.806	5.99
Q91WT9	208	K	Cystathionine beta-synthase	CBS	77.746	_LK(su)NEIPNSHILDQYR_	-0.004666	3	647.334	1.31
Q91X51	64	K	Golgi reassembly-stacking protein 1	GORS1	77.662	_ANVEK(su)PVK_	-0.3865	2	492.772	4.58
Q91X72	166	K	Hemopexin	HEMO	62.633	_K(su)WFWDFATR_	1.7708	2	678.822
Q91YQ5	580	K	Dolichyl-diphosphooligosaccharide--protein glycosyltransferase subunit 1	RPN1	66.19	_K(su)DTYLENEK_	-2.4887	3	413.863
Q91YT0	81	K	NADH dehydrogenase [ubiquinone] flavoprotein 1, mitochondrial	NDUV1	51.495	_GPDWILGEMK(su)TSGLR_	2.1571	2	880.438
Q91YW3	129	K	DnaJ homolog subfamily C member 3	DNJC3	96.229	_LDEAEDDFK(su)K_	-0.42385	2	655.293
Q91YW3	321	K	DnaJ homolog subfamily C member 3	DNJC3	61.344	_DEK(su)PVEAIR_	0.63487	2	578.796
Q91ZA3	146	K	Propionyl-CoA carboxylase alpha chain, mitochondrial	PCCA	117.65	_AQAVHPGYGFLSENK(su)EFAK_	1.4979	3	731.692	1.58
Q921G7	496	K	Electron transfer flavoprotein-ubiquinone oxidoreductase, mitochondrial	ETFD	72.34	_GSDSDQLK(su)PAK_	1.2143	2	623.302	4.18
Q921I1	122	K	Serotransferrin	TRFE	102.9	_K(su)GTDFQLNQLEGK_	-0.74462	3	526.598
Q921I1	252	K	Serotransferrin	TRFE	49.298	_K(su)PVDQYEDCYLAR_	1.5703	2	878.896	1.86
Q922B2	383	K	Aspartate--tRNA ligase, cytoplasmic	SYDC	54.898	_EK(su)YDTDFYVLDK_	-1.006	3	545.919
Q922Q1	289	K	Mitochondrial amidoxime reducing component 2	MARC2	70.056	_K(su)EPLETLK_	0.10996	2	529.292	2.14
Q922R8	110	K	Protein disulfide-isomerase A6	PDIA6	110.38	_NK(su)PEDYQGGR_	-0.87726	2	632.284	5.32
Q922R8	160	K	Protein disulfide-isomerase A6	PDIA6	162.29	_K(su)DVVELTDDTFDK_	2.3878	2	812.883	1.61
Q93092	71	K	Transaldolase	TALDO	134.99	_K(su)LGGPQEEQIK_	0.57347	2	663.849	4.4
Q93092	203	K	Transaldolase	TALDO	54.023	_ILDWHVANTDK(su)K_	1.6138	3	513.932
Q93092	314	K	Transaldolase	TALDO	57.532	_K(su)FAADAIK_	1.7399	2	482.261
Q99JX4	227	K	Eukaryotic translation initiation factor 3 subunit M	EIF3M	105.9	_DPNAFLFDHLLTLK(su)PVK_	0.13508	3	690.042
Q99JY0	73	K	Trifunctional enzyme subunit beta, mitochondrial	ECHB	59.975	_IPFLLSGTSYK(su)DLMPHDLAR_	-2.0001	3	792.075
Q99JY0	191	K	Trifunctional enzyme subunit beta, mitochondrial	ECHB	85.161	_AK(su)TLGQR_	0.1686	2	437.243	1.38
Q99JY0	294	K	Trifunctional enzyme subunit beta, mitochondrial	ECHB	91.906	_LK(su)PAFIK_	1.2213	2	458.779
Q99JY0	333	K	Trifunctional enzyme subunit beta, mitochondrial	ECHB	114.28	_ALAMGYK(su)PK_	-1.3617	3	360.192
Q99K67	52	K	Alpha-aminoadipic semialdehyde synthase, mitochondrial	AASS	95.502	_GITK(su)LGYK_	0.07947	2	490.277	2.53
Q99KI0	50	K	Aconitate hydratase, mitochondrial	ACON	141.34	_YDLLEK(su)NINIVR_	-0.21023	3	530.623	1.09
Q99KI0	523	K	Aconitate hydratase, mitochondrial	ACON	112.96	_FK(su)LEAPDADELPR_	0.18614	2	800.896	1.94
Q99KI0	573	K	Aconitate hydratase, mitochondrial	ACON	77.204	_LQLLEPFDK(su)WDGK_	2.8199	3	563.623	0.97
Q99KI0	577	K	Aconitate hydratase, mitochondrial	ACON	95.264	_WDGK(su)DLEDLQILIK_	3.2387	3	595.98
Q99KI0	736	K	Aconitate hydratase, mitochondrial	ACON	71.614	_DFAPGK(su)PLK_	-1.3601	2	536.787	1.87
Q99KI0	739	K	Aconitate hydratase, mitochondrial	ACON	96.067	_DFAPGKPLK(su)CVIK_	2.2193	3	524.953
Q99KQ4	331	K	Nicotinamide phosphoribosyltransferase	NAMPT	76.927	_K(su)FPVTENSK_	0.17499	2	575.293	1.99
Q99KV1	302	K	DnaJ homolog subfamily B member 11	DJB11	94.717	_K(su)GEGLPNFDNNNIK_	0.70111	3	553.937
Q99L45	188	K	Eukaryotic translation initiation factor 2 subunit 2	IF2B	122.64	_EK(su)NPDMVAGEK_	-0.45369	2	659.303	4.13
Q99LC3	221	K	NADH dehydrogenase [ubiquinone] 1 alpha subcomplex subunit 10, mitochondrial	NDUAA	46.462	_K(su)GDPHEMK_	-0.19962	3	347.827
Q99LM2	146	K	CDK5 regulatory subunit-associated protein 3	CK5P3	119.65	_K(su)EEEGQAGAAEMR_	0.46601	2	753.33	7.75
Q99LX0	188	K	Protein deglycase DJ-1	PARK7	46.351	_APLVLK(su)D_	0.56258	2	428.245	2.48
Q99MN9	62	K	Propionyl-CoA carboxylase beta chain, mitochondrial	PCCB	109.01	_IDAQHK(su)R_	0.51819	3	323.17	1.19
Q99PL5	1384	K	Ribosome-binding protein 1	RRBP1	70.889	_LK(su)GELESSDQVR_	-0.32264	2	730.865	5.43
Q99PT1	43	K	Rho GDP-dissociation inhibitor 1	GDIR1	152.94	_SIQEIQELDK(su)DDESLR_	-2.1455	3	673.324	1.17
Q9CPP6	40	K	NADH dehydrogenase [ubiquinone] 1 alpha subcomplex subunit 5	NDUA5	91.853	_HFPK(su)HAAYR_	1.724	3	409.54	0.78
Q9CPP6	46	K	NADH dehydrogenase [ubiquinone] 1 alpha subcomplex subunit 5	NDUA5	75.102	_K(su)YTEQITNEK_	-0.17862	3	451.889	2.8
Q9CPV4	102	K	Glyoxalase domain-containing protein 4	GLOD4	56.043	_K(su)LEWPLSK_	-0.055098	2	550.803	2.65
Q9CPW5	179	K	Translocon-associated protein subunit beta	SSRB	69.198	_YDTPK(su)PK_	-1.387	2	474.737	2.74
Q9CPY7	45	K	Cytosol aminopeptidase	AMPL	95.205	_DK(su)DDDLPQFTSAGESFNK_	-0.33371	3	705.311
Q9CQ62	244	K	2,4-dienoyl-CoA reductase, mitochondrial	DECR	54.343	_FNIIQPGPIK(su)TK_	2.1061	3	485.945
Q9CQ69	73	K	Cytochrome b-c1 complex subunit 8	QCR8	63.473	_K(su)NPAMYENDK_	-1.6374	2	655.29	3.58
Q9CQA3	82	K	Succinate dehydrogenase [ubiquinone] iron-sulfur subunit, mitochondrial	SDHB	155.39	_IK(su)NEVDSTLTFR_	2.6742	2	761.891	1.52
Q9CQH3	152	K	NADH dehydrogenase [ubiquinone] 1 beta subcomplex subunit 5, mitochondrial	NDUB5	78.516	_LK(su)EQEVR_	0.25408	2	501.267	4.46
Q9CQN1	326	K	Heat shock protein 75 kDa, mitochondrial	TRAP1	56.043	_YIAQAYDK(su)PR_	1.0273	2	662.83	3.12
Q9CQQ7	162	K	ATP synthase F(0) complex subunit B1, mitochondrial	AT5F1	83.998	_AQQALVQK(su)R_	2.1696	2	571.32
Q9CQQ7	225	K	ATP synthase F(0) complex subunit B1, mitochondrial	AT5F1	136.96	_HVVK(su)SISVQQEK_	-0.0060167	3	494.603	1.56
Q9CR09	33	K	Ubiquitin-fold modifier-conjugating enzyme 1	UFC1	113.61	_LK(su)EEYQSLIR_	3.224	2	689.864	1.47
Q9CW03	462	K	Structural maintenance of chromosomes protein 3	SMC3	71.524	_K(su)DELQSER_	-0.53375	2	552.762
Q9CXI5	109	K	Mesencephalic astrocyte-derived neurotrophic factor	MANF	81.92	_K(su)DSQICELK_	1.0659	2	610.795	2.98
Q9CXI5	160	K	Mesencephalic astrocyte-derived neurotrophic factor	MANF	61.161	_K(su)INELMPK_	4.8011	2	536.789
Q9CY27	60	K	Very-long-chain enoyl-CoA reductase	TECR	130.56	_SLK(su)DEDVLQK_	2.2248	3	425.554	3.45
Q9CY27	116	K	Very-long-chain enoyl-CoA reductase	TECR	56.725	_K(su)YDFTSSR_	0.052174	2	552.254
Q9CYH2	88	K	Redox-regulatory protein FAM213A	F213A	144.57	_AEAADLMSLK(su)PK_	1.1701	2	687.353	2.03
Q9CYH2	190	K	Redox-regulatory protein FAM213A	F213A	76.221	_EK(su)EFGDR_	-0.11022	2	490.72	1.31
Q9CYN2	169	K	Signal peptidase complex subunit 2	SPCS2	74.841	_FDDK(su)YTLK_	-0.31808	2	565.274
Q9CZ13	138	K	Cytochrome b-c1 complex subunit 1, mitochondrial	QCR1	70.028	_ALSK(su)DLPK_	0.24924	2	486.274	1.06
Q9CZD3	477	K	Glycine--tRNA ligase	SYG	107.99	_VPLVAEKPLK(su)EPK_	-0.87472	3	516.64
Q9CZL5	124	K	Pterin-4-alpha-carbinolamine dehydratase 2	PHS2	60.255	_DVK(su)LAQFIEK_	0.30804	3	430.903
Q9CZU6	52	K	Citrate synthase, mitochondrial	CISY	95.502	_TFK(su)QQHGK_	0.89342	2	537.272	0.62
Q9CZU6	76	K	Citrate synthase, mitochondrial	CISY	135.79	_GMK(su)GLVYETSVLDPDEGIR_	-0.31926	3	727.024	1.21
Q9CZU6	321	K	Citrate synthase, mitochondrial	CISY	102.87	_EVGK(su)DVSDEK_	-0.26886	2	603.28	2.17
Q9CZU6	370	K	Citrate synthase, mitochondrial	CISY	47.603	_HLPK(su)DPMFK_	-0.069333	3	404.874	0.6
Q9CZU6	375	K	Citrate synthase, mitochondrial	CISY	113.24	_DPMFK(su)LVAQLYK_	-1.8185	3	518.274
Q9CZU6	450	K	Citrate synthase, mitochondrial	CISY	91.62	_PK(su)SMSTDGLMK_	-1.1536	2	647.805
Q9CZX8	122	K	40S ribosomal protein S19	RS19	61.691	_K(su)LTPQGQR_	0.27734	2	514.28	5.28
Q9D0E1	144	K	Heterogeneous nuclear ribonucleoprotein M	HNRPM	108.72	_VK(su)EDPDGEHAR_	-0.016036	2	676.807	2.11
Q9D0E1	238	K	Heterogeneous nuclear ribonucleoprotein M	HNRPM	73.499	_ADILEDK(su)DGK_	-0.53046	3	401.863
Q9D0F3	470	K	Protein ERGIC-53	LMAN1	142.83	_SMPSNEK(su)PK_	-0.95027	3	373.178	4.87
Q9D0K2	480	K	Succinyl-CoA:3-ketoacid coenzyme A transferase 1, mitochondrial	SCOT1	93.649	_GVFDVDK(su)K_	4.2005	2	504.256
Q9D154	130	K	Leukocyte elastase inhibitor A	ILEUA	77.192	_K(su)EINQWVK_	0.26533	2	572.803
Q9D154	244	K	Leukocyte elastase inhibitor A	ILEUA	113.61	_DIEDESTGLK(su)K_	0.043966	2	667.82	6.85
Q9D172	162	K	ES1 protein homolog, mitochondrial	ES1	58.433	_VLK(su)EFHGAK_	0.60192	3	376.873
Q9D172	231	K	ES1 protein homolog, mitochondrial	ES1	66.267	_GVTEAHVDQK(su)NK_	0.60697	3	475.904
Q9D1D4	145	K	Transmembrane emp24 domain-containing protein 10	TMEDA	64.82	_LK(su)PLEVELR_	-1.1675	2	598.848
Q9D1M0	203	K	Protein SEC13 homolog	SEC13	76.326	_EEEDGQWK(su)EEQK_	-0.79226	3	545.565
Q9D1P4	89	K	Cysteine and histidine-rich domain-containing protein 1	CHRD1	66.692	_ELSELK(su)PK_	1.2835	2	522.285
Q9D2G2	268	K	Dihydrolipoyllysine-residue succinyltransferase component of 2-oxoglutarate dehydrogenase complex, mitochondrial	ODO2	77.732	_HK(su)DAFLK_	1.0513	2	479.753
Q9D6K5	48	K	Synaptojanin-2-binding protein	SYJ2B	43.03	_IK(su)EDGAAAQDGR_	-0.60215	2	665.815
Q9D8N0	220	K	Elongation factor 1-gamma	EF1G	93.649	_K(su)FAESQPK_	0.54538	2	517.761	3.41
Q9D8N0	277	K	Elongation factor 1-gamma	EF1G	47.844	_AK(su)DPFAHLPK_	-1.7287	3	408.552
Q9D8N0	294	K	Elongation factor 1-gamma	EF1G	116.55	_STFVLDEFK(su)R_	2.2169	2	671.338	2.98
Q9D8N0	401	K	Elongation factor 1-gamma	EF1G	170.11	_K(su)LDPGSEETQTLVR_	0.7608	3	558.284	1.94
Q9D8U3	170	K	Endoplasmic reticulum resident protein 27	ERP27	141.13	_K(su)TSPEYEESMR_	-0.52845	3	486.214	6.74
Q9D8U3	269	K	Endoplasmic reticulum resident protein 27	ERP27	113.22	_DHEAEGDSGK(su)EEL_	0.21786	2	758.308
Q9D958	147	K	Signal peptidase complex subunit 1	SPCS1	102.87	_WLPVQDLGTEDK(su)K_	-1.5723	3	543.61	1.54
Q9DB20	60	K	ATP synthase subunit O, mitochondrial	ATPO	109.6	_KLDQVEK(su)ELLR_	0.53425	2	735.912
Q9DB20	162	K	ATP synthase subunit O, mitochondrial	ATPO	99.941	_TVLK(su)SFLSPNQILK_	-0.018434	3	563.326	0.64
Q9DBF1	390	K	Alpha-aminoadipic semialdehyde dehydrogenase	AL7A1	115.57	_K(su)QGGTVVYGGK_	1.5722	3	398.544
Q9DBG7	138	K	Signal recognition particle receptor subunit alpha	SRPR	87.476	_K(su)FEDSEK_	-0.43341	2	491.722	3.26
Q9DBG7	174	K	Signal recognition particle receptor subunit alpha	SRPR	88.561	_K(su)EGSDGTLATSK_	0.56124	2	647.312	4.5
Q9DBJ1	225	K	Phosphoglycerate mutase 1	PGAM1	116.51	_NLK(su)PIKPMQFLGDEETVR_	-1.6018	3	739.052	3.65
Q9DBJ1	228	K	Phosphoglycerate mutase 1	PGAM1	89.669	_NLKPIK(su)PMQFLGDEETVR_	-3.0758	3	739.052	2.34
Q9DBP5	2	K	UMP-CMP kinase	KCY	92.265	_MK(su)PLVVFVLGGPGAGK_	3.2662	3	557.316
Q9DBP5	43	K	UMP-CMP kinase	KCY	145.52	_K(su)NPDSQYGELIEK_	-2.523	2	810.891	5.46
Q9DCF9	103	K	Translocon-associated protein subunit gamma	SSRG	79.148	_K(su)LSEADNR_	-0.28384	2	516.751	3.52
Q9DCJ5	159	K	NADH dehydrogenase [ubiquinone] 1 alpha subcomplex subunit 8	NDUA8	98.062	_ARPEPNPVIEGDLK(su)PAK_	-0.26204	3	644.346	3.11
Q9DCP2	461	K	Sodium-coupled neutral amino acid transporter 3	S38A3	67.93	_IMPTDK(su)EPAR_	1.4599	2	629.311	2.38
Q9DCS2	11	K	UPF0585 protein C16orf13 homolog	CP013	61.419	_NK(su)EPILSVLR_	-0.51209	2	634.864
Q9DCS3	317	K	Trans-2-enoyl-CoA reductase, mitochondrial	MECR	60.398	_K(su)NHSPDEFK_	0.53583	3	401.188	1.15
Q9DCT2	216	K	NADH dehydrogenase [ubiquinone] iron-sulfur protein 3, mitochondrial	NDUS3	73.665	_YDDEVK(su)R_	-1.1852	2	512.733	2.75
Q9DCX2	72	K	ATP synthase subunit d, mitochondrial	ATP5H	120.06	_PGLVDDFEK(su)K_	-1.3277	2	624.311	1.36
Q9DCX2	95	K	ATP synthase subunit d, mitochondrial	ATP5H	92.939	_YTALVDQEEK(su)EDVK_	0.32322	3	589.616	1.73
Q9DCX2	117	K	ATP synthase subunit d, mitochondrial	ATP5H	133.32	_IQEYEK(su)QLEK_	-0.32248	2	704.354	1.24
Q9DCX2	149	K	ATP synthase subunit d, mitochondrial	ATP5H	108.32	_K(su)YPYWPHQPIENL_	-0.86837	2	892.936	1.62
Q9EQ20	52	K	Methylmalonate-semialdehyde dehydrogenase [acylating], mitochondrial	MMSA	76.228	_FVESK(su)SDK_	-0.26575	2	520.251	1.07
Q9EQ20	117	K	Methylmalonate-semialdehyde dehydrogenase [acylating], mitochondrial	MMSA	72.607	_ENLK(su)EIAR_	-2.3531	2	536.785
Q9EST5	110	K	Acidic leucine-rich nuclear phosphoprotein 32 family member B	AN32B	48.442	_DISTLEPLK(su)R_	1.6169	2	636.346
Q9ET01	479	K	Glycogen phosphorylase, liver form	PYGL	45.357	_DFSELEPDK(su)FQNK_	-1.257	3	566.262
Q9JHI5	76	K	Isovaleryl-CoA dehydrogenase, mitochondrial	IVD	113.47	_AQEIDQTNDFK(su)NLR_	1.0315	3	597.955	1.23
Q9JHU4	4202	K	Cytoplasmic dynein 1 heavy chain 1	DYHC1	90.793	_K(su)YEFGESDLR_	-2.5469	2	672.309	1.97
Q9JIF7	603	K	Coatomer subunit beta	COPB	67.385	_K(su)PITDDDVDR_	-0.0069091	2	637.299	3.7
Q9JJI8	9	K	60S ribosomal protein L38	RL38	136.81	_KIEEIK(su)DFLLTAR_	0.44828	3	559.314	3.69
Q9JK88	195	K	Serpin I2	SPI2	114.7	_K(su)EDTEMTDFTK_	-1.9425	2	722.811	3.88
Q9JKR6	51	K	Hypoxia up-regulated protein 1	HYOU1	67.136	_VAIVK(su)PGVPMEIVLNK_	2.4733	3	603.018
Q9JKR6	530	K	Hypoxia up-regulated protein 1	HYOU1	120.99	_K(su)YPDYESK_	0.72019	2	565.256	4.72
Q9JKR6	660	K	Hypoxia up-regulated protein 1	HYOU1	53.3	_ESGDK(su)PEAQKPNEK_	-0.81513	3	552.929	5.93
Q9JKR6	665	K	Hypoxia up-regulated protein 1	HYOU1	59.709	_ESGDKPEAQK(su)PNEK_	0.49078	3	552.929	6.19
Q9JKR6	686	K	Hypoxia up-regulated protein 1	HYOU1	104.84	_GQAGPEGAAPAPEEDKK(su)PK_	0.3683	3	659.657	6.56
Q9JKR6	883	K	Hypoxia up-regulated protein 1	HYOU1	69.03	_LPATEK(su)PVLLSK_	-2.1578	2	698.408	2.31
Q9JLT4	153	K	Thioredoxin reductase 2, mitochondrial	TRXR2	102.71	_VK(su)YFNIK_	-1.1557	2	506.279	1.05
Q9JLZ3	179	K	Methylglutaconyl-CoA hydratase, mitochondrial	AUHM	140.22	_VAASSAK(su)MGLVETK_	-0.77197	2	746.39
Q9QUI0	135	K	Transforming protein RhoA	RHOA	86.772	_MK(su)QEPVKPEEGR_	-0.12756	3	509.921	2.06
Q9QUI0	140	K	Transforming protein RhoA	RHOA	88.338	_QEPVK(su)PEEGR_	0.021644	2	634.809	2.72
Q9QYF1	95	K	Retinol dehydrogenase 11	RDH11	80.706	_K(su)LDLADTK_	0.76912	2	502.269
Q9QYJ0	39	K	DnaJ homolog subfamily A member 2	DNJA2	69.345	_EYHPDK(su)NPNAGDK_	-0.48434	3	528.902
Q9QZA0	191	K	Carbonic anhydrase 5B, mitochondrial	CAH5B	60.76	_HHK(su)ELQK_	1.8095	3	340.514	0.35
Q9QZA0	249	K	Carbonic anhydrase 5B, mitochondrial	CAH5B	130.21	_K(su)QPVEVDRDQLEQFR_	0.22577	3	663.001	0.51
Q9QZD9	2	K	Eukaryotic translation initiation factor 3 subunit I	EIF3I	59.739	_MK(su)PILLQGHER_	-2.1313	3	474.591	2.46
Q9QZE5	8	K	Coatomer subunit gamma-1	COPG1	154.48	_K(su)DEESGGGSNPLQHLEK_	-0.98369	3	642.301	3.22
Q9R112	177	K	Sulfide:quinone oxidoreductase, mitochondrial	SQRD	76.064	_TVEK(su)TWK_	0.60549	2	496.258	1.1
Q9WTI7	885	K	Unconventional myosin-Ic	MYO1C	88.338	_K(su)DNYPQSVPR_	-0.22806	2	652.317	1.44
Q9WUP7	47	K	Ubiquitin carboxyl-terminal hydrolase isozyme L5	UCHL5	55.776	_LK(su)PVHGLIFLFK_	-2.2754	3	504.638
Q9WVK4	375	K	EH domain-containing protein 1	EHD1	79.116	_FQALK(su)PK_	0.71272	2	466.266
Q9Z0F7	97	K	Gamma-synuclein	SYUG	77.42	_K(su)EDLEPPAQDQEAK_	1.6064	3	566.6
Q9Z110	409	K	Delta-1-pyrroline-5-carboxylate synthase	P5CS	67.385	_K(su)DLEEAEGR_	-0.37355	2	573.767
Q9Z1Q9	1251	K	Valine--tRNA ligase	SYVC	58.172	_K(su)VDEAIALFQK_	-0.72325	3	454.582
Q9Z204	190	K	Heterogeneous nuclear ribonucleoproteins C1/C2	HNRPC	89.301	_LK(su)GDDLQAIK_	-0.22694	2	600.827
