# Supplementary material for: Involvement of the Vitamin D Receptor in Energy Metabolism Revealed by Profiling of Lysine Succinylome of White Adipose Tissue
Source: Sci Rep. 2017 Oct 26;7:14132. doi: 10.1038/s41598-017-14477-8 (PMC5658373; doi:10.1038/s41598-017-14477-8)
Supplement: Supplementary file 3 — Dataset 2 [file 41598_2017_14477_MOESM3_ESM.xlsx]

## Sheet: Annotation_Combine
Protein accession	Position	S1/S0 Ratio Ratio	Quanty Type	Amino	Protein description	Subcellular Location	Biological Process	Cellular Component	Molecular Function	KEGG KO No.	KEGG Gene	KEGG Pathway	InterPro ID	InterPro Domain	CORUM Complex
P07724	223	0.25	Down	K	Serum albumin	extr	regulation of biological quality; regulation of cell death; killing by symbiont of host cells; single-organism process; regulation of circadian sleep/wake cycle, non-REM sleep; modification of morphology or physiology of other organism; disruption by symbiont of host cell; establishment of localization; rhythmic behavior; behavior; response to external stimulus; killing of cells in other organism…	extracellular matrix; extracellular space; extracellular region part; cell part; intracellular; cytoplasm; proteinaceous extracellular matrix; macromolecular complex; intracellular part; protein complex; cell; extracellular matrix part; extracellular region; basement membrane;	DNA binding; toxic substance binding; oxygen binding; ion binding; drug binding; monocarboxylic acid binding; zinc ion binding; cofactor binding; pyridoxal phosphate binding; heterocyclic compound binding; organic cyclic compound binding; carboxylic acid binding; transition metal ion binding; binding; nucleic acid binding; lipid binding; metal ion binding; cation binding; anion binding; fatty aci…	K16141			IPR020858; IPR014760;	Serum albumin-like; Serum albumin, N-terminal;
Q01149	1070	0.25	Down	K	Collagen alpha-2(I) chain	extr	cellular component biogenesis; single organism signaling; response to acid; regulation of biological quality; collagen fibril organization; cell surface receptor signaling pathway; blood vessel development; cellular response to transforming growth factor beta stimulus; single-organism process; cellular response to growth factor stimulus; signal transduction; cell communication; cellular component…	collagen type I; extracellular matrix; extracellular space; extracellular region part; proteinaceous extracellular matrix; fibrillar collagen; extracellular matrix part; extracellular region; collagen;	metal ion binding; cation binding; extracellular matrix structural constituent; structural molecule activity; binding; ion binding;	K06236	COL1AS; collagen, type I/II/III/V/XI/XXIV/XXVII, alpha	mmu05146 Amoebiasis - Mus musculus (mouse); mmu04510 Focal adhesion - Mus musculus (mouse); mmu04512 ECM-receptor interaction - Mus musculus (mouse); mmu04974 Protein digestion and absorption - Mus musculus (mouse); mmu05205 Proteoglycans in cancer - Mus musculus (mouse); mmu04611 Platelet activation - Mus musculus (mouse); mmu04151 PI3K-Akt signaling pathway - Mus musculus (mouse);	IPR000885;	Fibrillar collagen, C-terminal;
Q9QZA0	191	0.35	Down	K	Carbonic anhydrase 5B, mitochondrial	mito	metabolic process; one-carbon metabolic process; cellular metabolic process; cellular process; single-organism metabolic process; small molecule metabolic process;	organelle; intracellular membrane-bounded organelle; intracellular organelle; cell part; intracellular; cytoplasm; intracellular part; membrane-bounded organelle; cell; mitochondrion; cytoplasmic part;	transition metal ion binding; catalytic activity; binding; ion binding; metal ion binding; cation binding; lyase activity; hydro-lyase activity; carbonate dehydratase activity; zinc ion binding; carbon-oxygen lyase activity;	K01672	E4.2.1.1; carbonic anhydrase [EC:4.2.1.1]	mmu00910 Nitrogen metabolism - Mus musculus (mouse);	IPR001148;	Alpha carbonic anhydrase;
