# Supplementary material for: Involvement of the Vitamin D Receptor in Energy Metabolism Revealed by Profiling of Lysine Succinylome of White Adipose Tissue
Source: Sci Rep. 2017 Oct 26;7:14132. doi: 10.1038/s41598-017-14477-8 (PMC5658373; doi:10.1038/s41598-017-14477-8)
Supplement: Supplementary file 4 — Dataset 3 [file 41598_2017_14477_MOESM4_ESM.xlsx]

## Sheet: Annotation_Combine
Protein accession	Position	S1/S0 Ratio Ratio	Quanty Type	Amino	Protein description	Subcellular Location	Biological Process	Cellular Component	Molecular Function	KEGG KO No.	KEGG Gene	KEGG Pathway	InterPro ID	InterPro Domain	CORUM Complex
O08547	43	4.31	Up	K	Vesicle-trafficking protein SEC22b	cyto	intracellular transport; vesicle-mediated transport; single-organism cellular process; single-organism process; Golgi vesicle transport; organic substance transport; protein transport; cellular localization; establishment of localization; transport; establishment of protein localization; establishment of localization in cell; protein localization; macromolecule localization; localization; cytopla…	membrane; endoplasmic reticulum; nuclear outer membrane-endoplasmic reticulum membrane network; organelle membrane; cytoplasmic vesicle; membrane-bounded vesicle; cytoplasmic membrane-bounded vesicle; vesicle; cytoplasm; intrinsic to membrane; intracellular part; cell; organelle part; pigment granule; membrane part; cell part; intracellular; Golgi apparatus part; membrane-bounded organelle; endop…		K08517	SEC22; vesicle transport protein SEC22	mmu05134 Legionellosis - Mus musculus (mouse); mmu04130 SNARE interactions in vesicular transport - Mus musculus (mouse); mmu04145 Phagosome - Mus musculus (mouse);	IPR010908; IPR001388; IPR011012;	Longin-like domain; Longin domain; Synaptobrevin;
O08749	410	2.43	Up	K	Dihydrolipoyl dehydrogenase, mitochondrial	mito	developmental maturation; regulation of biological quality; reproductive process; cellular developmental process; single-organism process; cellular metabolic process; phosphate-containing compound metabolic process; metabolic process; generation of precursor metabolites and energy; spermatid development; single organism reproductive process; cell maturation; macromolecule metabolic process; prote…	cytoplasmic vesicle; membrane-bounded vesicle; cytoplasmic membrane-bounded vesicle; vesicle; cytoplasm; cytoplasmic vesicle part; acrosomal matrix; intracellular part; cell; organelle part; membrane-enclosed lumen; intracellular organelle lumen; cell part; intracellular; secretory granule; membrane-bounded organelle; organelle lumen; intracellular organelle; mitochondrial matrix; cilium; cell pr…	dihydrolipoyl dehydrogenase activity; oxidoreductase activity, acting on NAD(P)H; nucleoside phosphate binding; flavin adenine dinucleotide binding; ion binding; nucleotide binding; cofactor binding; oxidoreductase activity, acting on a sulfur group of donors, NAD(P) as acceptor; oxidoreductase activity; heterocyclic compound binding; organic cyclic compound binding; catalytic activity; binding; …	K00382	DLD; dihydrolipoamide dehydrogenase [EC:1.8.1.4]	mmu00020 Citrate cycle (TCA cycle) - Mus musculus (mouse); mmu00010 Glycolysis / Gluconeogenesis - Mus musculus (mouse); mmu01100 Metabolic pathways - Mus musculus (mouse); mmu01200 Carbon metabolism - Mus musculus (mouse); mmu00620 Pyruvate metabolism - Mus musculus (mouse); mmu00280 Valine, leucine and isoleucine degradation - Mus musculus (mouse); mmu00260 Glycine, serine and threonine metabol…	IPR016156; IPR001327; IPR004099; IPR023753;	FAD/NAD-linked reductase, dimerisation domain; Pyridine nucleotide-disulphide oxidoreductase, FAD/NAD(P)-binding domain; Pyridine nucleotide-disulphide oxidoreductase, NAD-binding domain; Pyridine nucleotide-disulphide oxidoreductase, dimerisation domain;
O35685	123	5.27	Up	K	Nuclear migration protein nudC	cyto	cellular component organization; mitotic cell cycle; organelle organization; mitosis; organelle fission; single-organism cellular process; nuclear division; single-organism process; cell cycle process; cell division; cellular process; cell cycle; cellular component organization or biogenesis;	intracellular organelle; microtubule; intracellular non-membrane-bounded organelle; cytoskeletal part; cytoplasm; intracellular organelle part; macromolecular complex; intracellular part; cell; organelle part; non-membrane-bounded organelle; intracellular membrane-bounded organelle; organelle; cytoskeleton; nucleus; microtubule cytoskeleton; intracellular; cell part; protein complex; membrane-bou…					IPR007052; IPR025934; IPR008978;	NudC N-terminal domain; HSP20-like chaperone; CS domain;
O35855	322	2.56	Up	K	Branched-chain-amino-acid aminotransferase, mitochondrial	mito	alpha-amino acid catabolic process; regulation of biological quality; organic acid biosynthetic process; branched-chain amino acid biosynthetic process; biosynthetic process; organonitrogen compound biosynthetic process; cellular metabolic process; valine metabolic process; organic substance metabolic process; metabolic process; cellular amino acid metabolic process; cellular catabolic process; b…	organelle; intracellular membrane-bounded organelle; intracellular organelle; cell part; intracellular; cytoplasm; intracellular part; membrane-bounded organelle; cell; mitochondrion; cytoplasmic part;	L-leucine transaminase activity; transferase activity, transferring nitrogenous groups; branched-chain-amino-acid transaminase activity; L-isoleucine transaminase activity; transaminase activity; catalytic activity; transferase activity; L-valine transaminase activity;	K00826	E2.6.1.42; branched-chain amino acid aminotransferase [EC:2.6.1.42]	mmu00770 Pantothenate and CoA biosynthesis - Mus musculus (mouse); mmu01210 2-Oxocarboxylic acid metabolism - Mus musculus (mouse); mmu01100 Metabolic pathways - Mus musculus (mouse); mmu01230 Biosynthesis of amino acids - Mus musculus (mouse); mmu00290 Valine, leucine and isoleucine biosynthesis - Mus musculus (mouse); mmu00280 Valine, leucine and isoleucine degradation - Mus musculus (mouse);
O55126	53	3.56	Up	K	Protein NipSnap homolog 2	mito		organelle; intracellular membrane-bounded organelle; intracellular organelle; cell part; intracellular; cytoplasm; intracellular part; membrane-bounded organelle; cell; mitochondrion; cytoplasmic part;					IPR011008;	Dimeric alpha-beta barrel;
O55126	140	2.04	Up	K	Protein NipSnap homolog 2	mito		organelle; intracellular membrane-bounded organelle; intracellular organelle; cell part; intracellular; cytoplasm; intracellular part; membrane-bounded organelle; cell; mitochondrion; cytoplasmic part;					IPR011008;	Dimeric alpha-beta barrel;
O70318	164	2.1	Up	K	Band 4.1-like protein 2	nucl	regulation of cellular process; cellular component organization; regulation of biological quality; cortical actin cytoskeleton organization; single-organism cellular process; single-organism process; cortical cytoskeleton organization; actin cytoskeleton organization; regulation of biological process; organelle organization; regulation of cell shape; regulation of anatomical structure morphogenes…	membrane; intracellular organelle; extrinsic to membrane; intracellular non-membrane-bounded organelle; cell periphery; cell junction; intracellular organelle part; cytoplasm; macromolecular complex; intracellular part; COP9 signalosome; cell; actin cytoskeleton; organelle part; plasma membrane; non-membrane-bounded organelle; organelle; cytoskeleton; intracellular membrane-bounded organelle; nuc…	actin binding; protein domain specific binding; protein binding; cytoskeletal protein binding; structural molecule activity; PH domain binding; binding; spectrin binding;	K06107	EPB41; erythrocyte membrane protein band 4.1	mmu04530 Tight junction - Mus musculus (mouse);	IPR019748; IPR018980; IPR018979; IPR019749; IPR008379; IPR011993; IPR007477; IPR014847; IPR000299; IPR014352;	FERM adjacent (FA); FERM, N-terminal; Band 4.1, C-terminal; Band 4.1 domain; FERM domain; Pleckstrin homology-like domain; SAB domain; FERM, C-terminal PH-like domain; FERM central domain; FERM/acyl-CoA-binding protein, 3-helical bundle;
O88569	104	2.18	Up	K	Heterogeneous nuclear ribonucleoproteins A2/B1	nucl	regulation of cellular process; RNA transport; cellular aromatic compound metabolic process; regulation of macromolecule metabolic process; regulation of nucleobase-containing compound metabolic process; negative regulation of mRNA processing; negative regulation of biological process; negative regulation of cellular metabolic process; negative regulation of cellular process; negative regulation …	intracellular organelle; intracellular non-membrane-bounded organelle; cytoplasm; intracellular organelle part; macromolecular complex; nuclear lumen; intracellular part; nucleolus; spliceosomal complex; cell; organelle part; non-membrane-bounded organelle; organelle; intracellular membrane-bounded organelle; membrane-enclosed lumen; nucleoplasm; nucleus; intracellular organelle lumen; cell part;…	DNA binding; RNA binding; nucleoside phosphate binding; pre-mRNA intronic binding; single-stranded DNA binding; telomeric DNA binding; nucleotide binding; single-stranded telomeric DNA binding; sequence-specific DNA binding; heterocyclic compound binding; organic cyclic compound binding; binding; nucleic acid binding; pre-mRNA binding; structure-specific DNA binding; small molecule binding;	K13158			IPR000504; IPR012677;	Nucleotide-binding, alpha-beta plait; RNA recognition motif domain;
P02088	67	2.62	Up	K	Hemoglobin subunit beta-1	cyto	oxygen transport; transport; gas transport; single-organism process; localization; single-organism transport; establishment of localization;	cell part; intracellular; hemoglobin complex; cytoplasm; macromolecular complex; intracellular part; cytosolic part; protein complex; cell; cytosol; cytoplasmic part;	organic cyclic compound binding; heterocyclic compound binding; heme binding; iron ion binding; transition metal ion binding; oxygen binding; binding; ion binding; substrate-specific transporter activity; metal ion binding; cation binding; oxygen transporter activity; tetrapyrrole binding; transporter activity;	K13823	HBB; hemoglobin subunit beta	mmu05143 African trypanosomiasis - Mus musculus (mouse); mmu05144 Malaria - Mus musculus (mouse);	IPR009050; IPR012292;	Globin, structural domain; Globin-like;
P02468	1189	3.11	Up	K	Laminin subunit gamma-1	extr	cellular component biogenesis; single-multicellular organism process; cellular component organization; cell junction assembly; cell migration; localization of cell; neuron development; cellular developmental process; neurogenesis; single-organism process; cell development; biological adhesion; cell differentiation; cellular component assembly; macromolecular complex assembly; extracellular struct…	extracellular matrix; basal lamina; extracellular region part; proteinaceous extracellular matrix; macromolecular complex; laminin-10 complex; protein complex; extracellular region; extracellular matrix part; laminin complex; basement membrane;	lipid binding; extracellular matrix structural constituent; glycolipid binding; glycosphingolipid binding; sphingolipid binding; structural molecule activity; binding;	K05635	LAMC1; laminin, gamma 1	mmu05146 Amoebiasis - Mus musculus (mouse); mmu05222 Small cell lung cancer - Mus musculus (mouse); mmu05200 Pathways in cancer - Mus musculus (mouse); mmu04510 Focal adhesion - Mus musculus (mouse); mmu04512 ECM-receptor interaction - Mus musculus (mouse); mmu05020 Prion diseases - Mus musculus (mouse); mmu05145 Toxoplasmosis - Mus musculus (mouse); mmu04151 PI3K-Akt signaling pathway - Mus musc…	IPR018031; IPR000034; IPR002049; IPR008211; IPR008979;	EGF-like, laminin; Laminin, N-terminal; Galactose-binding domain-like; Laminin B type IV; Laminin B, subgroup;
P05064	140	2.87	Up	K	Fructose-bisphosphate aldolase A	cyto	monosaccharide catabolic process; cellular component biogenesis; cellular component organization; glycolysis; protein homooligomerization; cellular metabolic process; organic substance metabolic process; protein oligomerization; glucose metabolic process; metabolic process; protein homotetramerization; generation of precursor metabolites and energy; protein tetramerization; cellular component ass…	intracellular organelle; membrane; intracellular non-membrane-bounded organelle; myofibril; cytoplasm; macromolecular complex; intracellular part; Z disc; cell; I band; organelle part; non-membrane-bounded organelle; organelle; cell part; intracellular; sarcomere; contractile fiber; contractile fiber part; protein complex; cytoplasmic part;	lyase activity; fructose-bisphosphate aldolase activity; aldehyde-lyase activity; catalytic activity; carbon-carbon lyase activity;				IPR013785;	Aldolase-type TIM barrel;
P05202	338	2.59	Up	K	Aspartate aminotransferase, mitochondrial	mito	glutamate catabolic process to aspartate; alpha-amino acid catabolic process; organic acid biosynthetic process; single-organism process; biosynthetic process; cellular metabolic process; establishment of localization; metabolic process; cellular amino acid metabolic process; monocarboxylic acid transport; alpha-amino acid biosynthetic process; 2-oxoglutarate metabolic process; macromolecule loca…	membrane; mitochondrial matrix; intracellular organelle; mitochondrial part; organelle membrane; cell periphery; organelle envelope; cytoplasm; intracellular organelle part; intracellular part; cell; mitochondrion; organelle part; plasma membrane; mitochondrial envelope; membrane-enclosed lumen; organelle; intracellular membrane-bounded organelle; intracellular organelle lumen; cell part; intrace…	transferase activity, transferring nitrogenous groups; L-aspartate:2-oxoglutarate aminotransferase activity; kynurenine-oxoglutarate transaminase activity; catalytic activity; binding; ion binding; L-phenylalanine:2-oxoglutarate aminotransferase activity; anion binding; kynurenine aminotransferase activity; L-phenylalanine aminotransferase activity; transaminase activity; cofactor binding; transf…	K14455	GOT2; aspartate aminotransferase, mitochondrial [EC:2.6.1.1]	mmu00400 Phenylalanine, tyrosine and tryptophan biosynthesis - Mus musculus (mouse); mmu01210 2-Oxocarboxylic acid metabolism - Mus musculus (mouse); mmu04975 Fat digestion and absorption - Mus musculus (mouse); mmu00330 Arginine and proline metabolism - Mus musculus (mouse); mmu01200 Carbon metabolism - Mus musculus (mouse); mmu00250 Alanine, aspartate and glutamate metabolism - Mus musculus (mo…	IPR015424; IPR004839; IPR015421;	Aminotransferase, class I/classII; Pyridoxal phosphate-dependent transferase; Pyridoxal phosphate-dependent transferase, major region, subdomain 1;
P07724	376	2.09	Up	K	Serum albumin	extr	regulation of biological quality; regulation of cell death; killing by symbiont of host cells; single-organism process; regulation of circadian sleep/wake cycle, non-REM sleep; modification of morphology or physiology of other organism; disruption by symbiont of host cell; establishment of localization; rhythmic behavior; behavior; response to external stimulus; killing of cells in other organism…	extracellular matrix; extracellular space; extracellular region part; cell part; intracellular; cytoplasm; proteinaceous extracellular matrix; macromolecular complex; intracellular part; protein complex; cell; extracellular matrix part; extracellular region; basement membrane;	DNA binding; toxic substance binding; oxygen binding; ion binding; drug binding; monocarboxylic acid binding; zinc ion binding; cofactor binding; pyridoxal phosphate binding; heterocyclic compound binding; organic cyclic compound binding; carboxylic acid binding; transition metal ion binding; binding; nucleic acid binding; lipid binding; metal ion binding; cation binding; anion binding; fatty aci…	K16141			IPR020858; IPR014760;	Serum albumin-like; Serum albumin, N-terminal;
P07724	588	2.46	Up	K	Serum albumin	extr	regulation of biological quality; regulation of cell death; killing by symbiont of host cells; single-organism process; regulation of circadian sleep/wake cycle, non-REM sleep; modification of morphology or physiology of other organism; disruption by symbiont of host cell; establishment of localization; rhythmic behavior; behavior; response to external stimulus; killing of cells in other organism…	extracellular matrix; extracellular space; extracellular region part; cell part; intracellular; cytoplasm; proteinaceous extracellular matrix; macromolecular complex; intracellular part; protein complex; cell; extracellular matrix part; extracellular region; basement membrane;	DNA binding; toxic substance binding; oxygen binding; ion binding; drug binding; monocarboxylic acid binding; zinc ion binding; cofactor binding; pyridoxal phosphate binding; heterocyclic compound binding; organic cyclic compound binding; carboxylic acid binding; transition metal ion binding; binding; nucleic acid binding; lipid binding; metal ion binding; cation binding; anion binding; fatty aci…	K16141			IPR020858; IPR014760;	Serum albumin-like; Serum albumin, N-terminal;
P08003	138	3.13	Up	K	Protein disulfide-isomerase A4	extr	regulation of cellular process; regulation of biological quality; small molecule metabolic process; cell redox homeostasis; single-organism cellular process; cellular protein metabolic process; ether metabolic process; single-organism process; cellular homeostasis; primary metabolic process; cellular metabolic process; organic substance metabolic process; protein folding; homeostatic process; met…	endoplasmic reticulum lumen; intracellular organelle; endoplasmic reticulum; cytoplasmic vesicle; membrane-bounded vesicle; melanosome; cytoplasmic membrane-bounded vesicle; vesicle; cytoplasm; intracellular organelle part; intracellular part; cell; organelle part; pigment granule; organelle; intracellular membrane-bounded organelle; membrane-enclosed lumen; intracellular organelle lumen; endopla…	electron carrier activity; protein disulfide oxidoreductase activity; disulfide oxidoreductase activity; intramolecular oxidoreductase activity, transposing S-S bonds; isomerase activity; catalytic activity; oxidoreductase activity, acting on a sulfur group of donors; intramolecular oxidoreductase activity; protein disulfide isomerase activity; intramolecular oxidoreductase activity, interconvert…	K09582	PDIA4; protein disulfide-isomerase A4 [EC:5.3.4.1]	mmu04918 Thyroid hormone synthesis - Mus musculus (mouse); mmu04141 Protein processing in endoplasmic reticulum - Mus musculus (mouse);	IPR005788; IPR013766; IPR012336;	Thioredoxin domain; Disulphide isomerase; Thioredoxin-like fold;	localized multiprotein complex, in absence of Ig heavy chains; localized multiprotein complex, Ig heavy chains associated;
P08113	547	3.91	Up	K	Endoplasmin	E.R.	cellular component biogenesis; regulation of cell death; response to organophosphorus; single-organism process; cellular metabolic process; protein folding; metabolic process; actin cytoskeleton organization; ER-associated protein catabolic process; cellular component assembly; response to endogenous stimulus; regulation of dephosphorylation; protein metabolic process; macromolecule metabolic pro…	membrane; nuclear outer membrane-endoplasmic reticulum membrane network; endoplasmic reticulum; organelle membrane; cytoplasmic vesicle; cell periphery; membrane-bounded vesicle; cytoplasmic membrane-bounded vesicle; vesicle; cytoplasm; intracellular part; cell; organelle part; pigment granule; membrane-enclosed lumen; intracellular organelle lumen; membrane part; cell part; intracellular; perinu…	RNA binding; ATP binding; nucleoside phosphate binding; protein phosphatase binding; receptor binding; nucleoside binding; ion binding; protein binding; nucleotide binding; heterocyclic compound binding; organic cyclic compound binding; ribonucleoside binding; lipoprotein particle receptor binding; ribonucleotide binding; binding; nucleic acid binding; purine ribonucleoside binding; anion binding…	K09487	HSP90B; heat shock protein 90kDa beta	mmu04915 Estrogen signaling pathway - Mus musculus (mouse); mmu05215 Prostate cancer - Mus musculus (mouse); mmu05200 Pathways in cancer - Mus musculus (mouse); mmu04918 Thyroid hormone synthesis - Mus musculus (mouse); mmu04141 Protein processing in endoplasmic reticulum - Mus musculus (mouse); mmu04621 NOD-like receptor signaling pathway - Mus musculus (mouse); mmu04151 PI3K-Akt signaling pathw…	IPR020575; IPR020568; IPR003594;	Heat shock protein Hsp90, N-terminal; Ribosomal protein S5 domain 2-type fold; Histidine kinase-like ATPase, ATP-binding domain;	localized multiprotein complex, in absence of Ig heavy chains; localized multiprotein complex, Ig heavy chains associated;
P08207	23	2.26	Up	K	Protein S100-A10	cyto	cellular response to stimulus; response to acid; response to chemical stimulus; cellular response to acid; positive regulation of molecular function; single-organism cellular process; regulation of binding; single-organism process; regulation of molecular function; response to stimulus; cellular process; positive regulation of binding; cellular response to chemical stimulus; biological regulation;	membrane; plasma membrane part; extrinsic to membrane; membrane part; cell part; cell periphery; extrinsic to plasma membrane; cell; plasma membrane;	cation binding; metal ion binding; calcium ion binding; binding; ion binding;	K17274			IPR011992; IPR002048; IPR013787;	EF-hand domain; S100/CaBP-9k-type, calcium binding, subdomain; EF-hand domain pair;	TRPV5-S100A10-annexin 2 complex; S100A10-annexin 2 complex;
P08228	71	4.06	Up	K	Superoxide dismutase [Cu-Zn]	cyto	single organism signaling; regulation of cell death; ensheathment of neurons; reproductive process; regulation of neuron apoptotic process; cellular metabolic process; Schwann cell development; hair cell differentiation; removal of superoxide radicals; regulation of protein serine/threonine kinase activity; epidermal cell differentiation; metabolic process; positive regulation of molecular functi…	membrane; dendrite; extracellular space; extracellular region part; cytoplasmic vesicle; cell periphery; vesicle; cytoplasm; cell projection cytoplasm; neuronal cell body; macromolecular complex; intracellular part; cell; dendrite cytoplasm; intracellular; cell part; microbody; neuron projection; membrane-bounded organelle; neuron part; intracellular organelle; cell projection; peroxisome; cell p…	superoxide dismutase activity; protein phosphatase binding; chaperone binding; oxidoreductase activity, acting on superoxide radicals as acceptor; ion binding; antioxidant activity; protein binding; copper ion binding; zinc ion binding; oxidoreductase activity; transition metal ion binding; catalytic activity; binding; cation binding; metal ion binding; phosphatase binding; protein phosphatase 2B…	K04565	SOD1; superoxide dismutase, Cu-Zn family [EC:1.15.1.1]	mmu05014 Amyotrophic lateral sclerosis (ALS) - Mus musculus (mouse); mmu05016 Huntington's disease - Mus musculus (mouse); mmu05020 Prion diseases - Mus musculus (mouse); mmu04146 Peroxisome - Mus musculus (mouse);	IPR001424;	Superoxide dismutase, copper/zinc binding domain;
P09103	73	2.55	Up	K	Protein disulfide-isomerase	mito	regulation of cellular process; regulation of biological quality; cell redox homeostasis; cellular protein metabolic process; single-organism process; cellular metabolic process; organic substance metabolic process; protein folding; homeostatic process; metabolic process; cellular amino acid metabolic process; cellular modified amino acid metabolic process; peptidyl-proline hydroxylation to 4-hyd…	membrane; endoplasmic reticulum lumen; intracellular organelle; endoplasmic reticulum; cytoplasmic vesicle; cell periphery; membrane-bounded vesicle; melanosome; cytoplasmic membrane-bounded vesicle; vesicle; cytoplasm; intracellular organelle part; intracellular part; cell; organelle part; plasma membrane; pigment granule; organelle; intracellular membrane-bounded organelle; membrane-enclosed lu…	protein disulfide oxidoreductase activity; peptidyl-proline dioxygenase activity; oxidoreductase activity, acting on paired donors, with incorporation or reduction of molecular oxygen; oxidoreductase activity, acting on paired donors, with incorporation or reduction of molecular oxygen, 2-oxoglutarate as one donor, and incorporation of one atom each of oxygen into both donors; procollagen-proline…	K09580	PDIA1; protein disulfide-isomerase A1 [EC:5.3.4.1]	mmu04141 Protein processing in endoplasmic reticulum - Mus musculus (mouse);	IPR005788; IPR013766; IPR012336;	Thioredoxin domain; Disulphide isomerase; Thioredoxin-like fold;	localized multiprotein complex, in absence of Ig heavy chains; localized multiprotein complex, Ig heavy chains associated;
P09103	202	2.58	Up	K	Protein disulfide-isomerase	mito	regulation of cellular process; regulation of biological quality; cell redox homeostasis; cellular protein metabolic process; single-organism process; cellular metabolic process; organic substance metabolic process; protein folding; homeostatic process; metabolic process; cellular amino acid metabolic process; cellular modified amino acid metabolic process; peptidyl-proline hydroxylation to 4-hyd…	membrane; endoplasmic reticulum lumen; intracellular organelle; endoplasmic reticulum; cytoplasmic vesicle; cell periphery; membrane-bounded vesicle; melanosome; cytoplasmic membrane-bounded vesicle; vesicle; cytoplasm; intracellular organelle part; intracellular part; cell; organelle part; plasma membrane; pigment granule; organelle; intracellular membrane-bounded organelle; membrane-enclosed lu…	protein disulfide oxidoreductase activity; peptidyl-proline dioxygenase activity; oxidoreductase activity, acting on paired donors, with incorporation or reduction of molecular oxygen; oxidoreductase activity, acting on paired donors, with incorporation or reduction of molecular oxygen, 2-oxoglutarate as one donor, and incorporation of one atom each of oxygen into both donors; procollagen-proline…	K09580	PDIA1; protein disulfide-isomerase A1 [EC:5.3.4.1]	mmu04141 Protein processing in endoplasmic reticulum - Mus musculus (mouse);	IPR005788; IPR013766; IPR012336;	Thioredoxin domain; Disulphide isomerase; Thioredoxin-like fold;	localized multiprotein complex, in absence of Ig heavy chains; localized multiprotein complex, Ig heavy chains associated;
P09103	311	5.37	Up	K	Protein disulfide-isomerase	mito	regulation of cellular process; regulation of biological quality; cell redox homeostasis; cellular protein metabolic process; single-organism process; cellular metabolic process; organic substance metabolic process; protein folding; homeostatic process; metabolic process; cellular amino acid metabolic process; cellular modified amino acid metabolic process; peptidyl-proline hydroxylation to 4-hyd…	membrane; endoplasmic reticulum lumen; intracellular organelle; endoplasmic reticulum; cytoplasmic vesicle; cell periphery; membrane-bounded vesicle; melanosome; cytoplasmic membrane-bounded vesicle; vesicle; cytoplasm; intracellular organelle part; intracellular part; cell; organelle part; plasma membrane; pigment granule; organelle; intracellular membrane-bounded organelle; membrane-enclosed lu…	protein disulfide oxidoreductase activity; peptidyl-proline dioxygenase activity; oxidoreductase activity, acting on paired donors, with incorporation or reduction of molecular oxygen; oxidoreductase activity, acting on paired donors, with incorporation or reduction of molecular oxygen, 2-oxoglutarate as one donor, and incorporation of one atom each of oxygen into both donors; procollagen-proline…	K09580	PDIA1; protein disulfide-isomerase A1 [EC:5.3.4.1]	mmu04141 Protein processing in endoplasmic reticulum - Mus musculus (mouse);	IPR005788; IPR013766; IPR012336;	Thioredoxin domain; Disulphide isomerase; Thioredoxin-like fold;	localized multiprotein complex, in absence of Ig heavy chains; localized multiprotein complex, Ig heavy chains associated;
P09103	330	6.2	Up	K	Protein disulfide-isomerase	mito	regulation of cellular process; regulation of biological quality; cell redox homeostasis; cellular protein metabolic process; single-organism process; cellular metabolic process; organic substance metabolic process; protein folding; homeostatic process; metabolic process; cellular amino acid metabolic process; cellular modified amino acid metabolic process; peptidyl-proline hydroxylation to 4-hyd…	membrane; endoplasmic reticulum lumen; intracellular organelle; endoplasmic reticulum; cytoplasmic vesicle; cell periphery; membrane-bounded vesicle; melanosome; cytoplasmic membrane-bounded vesicle; vesicle; cytoplasm; intracellular organelle part; intracellular part; cell; organelle part; plasma membrane; pigment granule; organelle; intracellular membrane-bounded organelle; membrane-enclosed lu…	protein disulfide oxidoreductase activity; peptidyl-proline dioxygenase activity; oxidoreductase activity, acting on paired donors, with incorporation or reduction of molecular oxygen; oxidoreductase activity, acting on paired donors, with incorporation or reduction of molecular oxygen, 2-oxoglutarate as one donor, and incorporation of one atom each of oxygen into both donors; procollagen-proline…	K09580	PDIA1; protein disulfide-isomerase A1 [EC:5.3.4.1]	mmu04141 Protein processing in endoplasmic reticulum - Mus musculus (mouse);	IPR005788; IPR013766; IPR012336;	Thioredoxin domain; Disulphide isomerase; Thioredoxin-like fold;	localized multiprotein complex, in absence of Ig heavy chains; localized multiprotein complex, Ig heavy chains associated;
P09103	354	2.89	Up	K	Protein disulfide-isomerase	mito	regulation of cellular process; regulation of biological quality; cell redox homeostasis; cellular protein metabolic process; single-organism process; cellular metabolic process; organic substance metabolic process; protein folding; homeostatic process; metabolic process; cellular amino acid metabolic process; cellular modified amino acid metabolic process; peptidyl-proline hydroxylation to 4-hyd…	membrane; endoplasmic reticulum lumen; intracellular organelle; endoplasmic reticulum; cytoplasmic vesicle; cell periphery; membrane-bounded vesicle; melanosome; cytoplasmic membrane-bounded vesicle; vesicle; cytoplasm; intracellular organelle part; intracellular part; cell; organelle part; plasma membrane; pigment granule; organelle; intracellular membrane-bounded organelle; membrane-enclosed lu…	protein disulfide oxidoreductase activity; peptidyl-proline dioxygenase activity; oxidoreductase activity, acting on paired donors, with incorporation or reduction of molecular oxygen; oxidoreductase activity, acting on paired donors, with incorporation or reduction of molecular oxygen, 2-oxoglutarate as one donor, and incorporation of one atom each of oxygen into both donors; procollagen-proline…	K09580	PDIA1; protein disulfide-isomerase A1 [EC:5.3.4.1]	mmu04141 Protein processing in endoplasmic reticulum - Mus musculus (mouse);	IPR005788; IPR013766; IPR012336;	Thioredoxin domain; Disulphide isomerase; Thioredoxin-like fold;	localized multiprotein complex, in absence of Ig heavy chains; localized multiprotein complex, Ig heavy chains associated;
P09103	368	3.31	Up	K	Protein disulfide-isomerase	mito	regulation of cellular process; regulation of biological quality; cell redox homeostasis; cellular protein metabolic process; single-organism process; cellular metabolic process; organic substance metabolic process; protein folding; homeostatic process; metabolic process; cellular amino acid metabolic process; cellular modified amino acid metabolic process; peptidyl-proline hydroxylation to 4-hyd…	membrane; endoplasmic reticulum lumen; intracellular organelle; endoplasmic reticulum; cytoplasmic vesicle; cell periphery; membrane-bounded vesicle; melanosome; cytoplasmic membrane-bounded vesicle; vesicle; cytoplasm; intracellular organelle part; intracellular part; cell; organelle part; plasma membrane; pigment granule; organelle; intracellular membrane-bounded organelle; membrane-enclosed lu…	protein disulfide oxidoreductase activity; peptidyl-proline dioxygenase activity; oxidoreductase activity, acting on paired donors, with incorporation or reduction of molecular oxygen; oxidoreductase activity, acting on paired donors, with incorporation or reduction of molecular oxygen, 2-oxoglutarate as one donor, and incorporation of one atom each of oxygen into both donors; procollagen-proline…	K09580	PDIA1; protein disulfide-isomerase A1 [EC:5.3.4.1]	mmu04141 Protein processing in endoplasmic reticulum - Mus musculus (mouse);	IPR005788; IPR013766; IPR012336;	Thioredoxin domain; Disulphide isomerase; Thioredoxin-like fold;	localized multiprotein complex, in absence of Ig heavy chains; localized multiprotein complex, Ig heavy chains associated;
P09103	417	3.25	Up	K	Protein disulfide-isomerase	mito	regulation of cellular process; regulation of biological quality; cell redox homeostasis; cellular protein metabolic process; single-organism process; cellular metabolic process; organic substance metabolic process; protein folding; homeostatic process; metabolic process; cellular amino acid metabolic process; cellular modified amino acid metabolic process; peptidyl-proline hydroxylation to 4-hyd…	membrane; endoplasmic reticulum lumen; intracellular organelle; endoplasmic reticulum; cytoplasmic vesicle; cell periphery; membrane-bounded vesicle; melanosome; cytoplasmic membrane-bounded vesicle; vesicle; cytoplasm; intracellular organelle part; intracellular part; cell; organelle part; plasma membrane; pigment granule; organelle; intracellular membrane-bounded organelle; membrane-enclosed lu…	protein disulfide oxidoreductase activity; peptidyl-proline dioxygenase activity; oxidoreductase activity, acting on paired donors, with incorporation or reduction of molecular oxygen; oxidoreductase activity, acting on paired donors, with incorporation or reduction of molecular oxygen, 2-oxoglutarate as one donor, and incorporation of one atom each of oxygen into both donors; procollagen-proline…	K09580	PDIA1; protein disulfide-isomerase A1 [EC:5.3.4.1]	mmu04141 Protein processing in endoplasmic reticulum - Mus musculus (mouse);	IPR005788; IPR013766; IPR012336;	Thioredoxin domain; Disulphide isomerase; Thioredoxin-like fold;	localized multiprotein complex, in absence of Ig heavy chains; localized multiprotein complex, Ig heavy chains associated;
P09803	658	2.83	Up	K	Cadherin-1	pero	cellular component biogenesis; regulation of biological quality; regulation of cell death; gland development; tube formation; brain development; chordate embryonic development; positive regulation of biosynthetic process; neurological system process; biological adhesion; metabolic process; regulation of localization; macromolecular complex assembly; response to endogenous stimulus; cellular respo…	basolateral plasma membrane; membrane; compact myelin; extrinsic to membrane; cell junction; cell periphery; cytoplasm; macromolecular complex; intrinsic to membrane; intracellular part; cell-cell adherens junction; cell-cell junction; cell; internal side of plasma membrane; axon terminus; non-membrane-bounded organelle; cytoskeleton; focal adhesion; main axon; intracellular; myelin sheath; cell …	cation binding; metal ion binding; calcium ion binding; binding; ion binding;	K05689	CDHE; cadherin 1, type 1, E-cadherin	mmu05216 Thyroid cancer - Mus musculus (mouse); mmu05213 Endometrial cancer - Mus musculus (mouse); mmu04520 Adherens junction - Mus musculus (mouse); mmu04390 Hippo signaling pathway - Mus musculus (mouse); mmu05200 Pathways in cancer - Mus musculus (mouse); mmu05219 Bladder cancer - Mus musculus (mouse); mmu04514 Cell adhesion molecules (CAMs) - Mus musculus (mouse); mmu05100 Bacterial invasion…	IPR015919; IPR027397; IPR014868; IPR000233; IPR002126;	Catenin binding domain; Cadherin; Cadherin-like; Cadherin prodomain; Cadherin, cytoplasmic domain;	PS1-E-cadherin-catenin complex, brain;
P10126	273	2.95	Up	K	Elongation factor 1-alpha 1	cyto	nucleoside metabolic process; purine nucleoside metabolic process; nucleotide metabolic process; biosynthetic process; cellular metabolic process; phosphate-containing compound metabolic process; metabolic process; nucleoside phosphate catabolic process; GTP catabolic process; guanosine-containing compound metabolic process; purine nucleotide catabolic process; purine ribonucleoside catabolic pro…	organelle; intracellular membrane-bounded organelle; intracellular organelle; nucleus; cell part; intracellular; cytoplasm; intracellular part; membrane-bounded organelle; cell;	RNA binding; nucleoside phosphate binding; translation elongation factor activity; nucleoside binding; ion binding; hydrolase activity, acting on acid anhydrides; hydrolase activity; nucleotide binding; nucleoside-triphosphatase activity; heterocyclic compound binding; organic cyclic compound binding; translation factor activity, nucleic acid binding; ribonucleoside binding; pyrophosphatase activ…	K03231	EEF1A; elongation factor 1-alpha	mmu05134 Legionellosis - Mus musculus (mouse); mmu03013 RNA transport - Mus musculus (mouse);	IPR004160; IPR004161; IPR009001; IPR027417; IPR000795; IPR009000;	Elongation factor, GTP-binding domain; Translation protein, beta-barrel domain; Translation elongation factor EFTu/EF1A, C-terminal; Translation elongation factor EF1A/initiation factor IF2gamma, C-terminal; Translation elongation factor EFTu/EF1A, domain 2; P-loop containing nucleoside triphosphate hydrolase;
P10126	386	7.8	Up	K	Elongation factor 1-alpha 1	cyto	nucleoside metabolic process; purine nucleoside metabolic process; nucleotide metabolic process; biosynthetic process; cellular metabolic process; phosphate-containing compound metabolic process; metabolic process; nucleoside phosphate catabolic process; GTP catabolic process; guanosine-containing compound metabolic process; purine nucleotide catabolic process; purine ribonucleoside catabolic pro…	organelle; intracellular membrane-bounded organelle; intracellular organelle; nucleus; cell part; intracellular; cytoplasm; intracellular part; membrane-bounded organelle; cell;	RNA binding; nucleoside phosphate binding; translation elongation factor activity; nucleoside binding; ion binding; hydrolase activity, acting on acid anhydrides; hydrolase activity; nucleotide binding; nucleoside-triphosphatase activity; heterocyclic compound binding; organic cyclic compound binding; translation factor activity, nucleic acid binding; ribonucleoside binding; pyrophosphatase activ…	K03231	EEF1A; elongation factor 1-alpha	mmu05134 Legionellosis - Mus musculus (mouse); mmu03013 RNA transport - Mus musculus (mouse);	IPR004160; IPR004161; IPR009001; IPR027417; IPR000795; IPR009000;	Elongation factor, GTP-binding domain; Translation protein, beta-barrel domain; Translation elongation factor EFTu/EF1A, C-terminal; Translation elongation factor EF1A/initiation factor IF2gamma, C-terminal; Translation elongation factor EFTu/EF1A, domain 2; P-loop containing nucleoside triphosphate hydrolase;
P10649	83	2.31	Up	K	Glutathione S-transferase Mu 1	cyto	response to drug; cellular response to stimulus; cellular response to drug; metabolic process; response to chemical stimulus; single-organism cellular process; single-organism process; response to stimulus; cellular process; cellular response to chemical stimulus;	intracellular part; cell; cell part; intracellular; cytoplasm;	glutathione transferase activity; identical protein binding; protein heterodimerization activity; catalytic activity; protein homodimerization activity; binding; protein dimerization activity; transferase activity, transferring alkyl or aryl (other than methyl) groups; protein binding; transferase activity;	K00799	GST; glutathione S-transferase [EC:2.5.1.18]	mmu05215 Prostate cancer - Mus musculus (mouse); mmu05204 Chemical carcinogenesis - Mus musculus (mouse); mmu00480 Glutathione metabolism - Mus musculus (mouse); mmu00982 Drug metabolism - cytochrome P450 - Mus musculus (mouse); mmu00980 Metabolism of xenobiotics by cytochrome P450 - Mus musculus (mouse);	IPR010987; IPR004046; IPR012336; IPR004045;	Glutathione S-transferase, N-terminal; Thioredoxin-like fold; Glutathione S-transferase, C-terminal-like; Glutathione S-transferase, C-terminal;
P10649	124	4.95	Up	K	Glutathione S-transferase Mu 1	cyto	response to drug; cellular response to stimulus; cellular response to drug; metabolic process; response to chemical stimulus; single-organism cellular process; single-organism process; response to stimulus; cellular process; cellular response to chemical stimulus;	intracellular part; cell; cell part; intracellular; cytoplasm;	glutathione transferase activity; identical protein binding; protein heterodimerization activity; catalytic activity; protein homodimerization activity; binding; protein dimerization activity; transferase activity, transferring alkyl or aryl (other than methyl) groups; protein binding; transferase activity;	K00799	GST; glutathione S-transferase [EC:2.5.1.18]	mmu05215 Prostate cancer - Mus musculus (mouse); mmu05204 Chemical carcinogenesis - Mus musculus (mouse); mmu00480 Glutathione metabolism - Mus musculus (mouse); mmu00982 Drug metabolism - cytochrome P450 - Mus musculus (mouse); mmu00980 Metabolism of xenobiotics by cytochrome P450 - Mus musculus (mouse);	IPR010987; IPR004046; IPR012336; IPR004045;	Glutathione S-transferase, N-terminal; Thioredoxin-like fold; Glutathione S-transferase, C-terminal-like; Glutathione S-transferase, C-terminal;
P10852	162	3.73	Up	K	4F2 cell-surface antigen heavy chain	cyto	tryptophan transport; amino acid import; single-organism process; organic substance transport; carbohydrate metabolic process; primary metabolic process; carboxylic acid transport; branched-chain amino acid transport; organic acid transport; organic substance metabolic process; establishment of localization; transport; anion transport; metabolic process; organic anion transport; aromatic amino ac…	intracellular organelle; membrane; apical plasma membrane; cytoplasmic vesicle; membrane-bounded vesicle; cell periphery; melanosome; cytoplasmic membrane-bounded vesicle; vesicle; cytoplasm; intrinsic to membrane; intracellular part; cell; integral to membrane; pigment granule; plasma membrane; organelle; intracellular membrane-bounded organelle; plasma membrane part; intracellular; cell part; m…	organic acid transmembrane transporter activity; neutral amino acid transmembrane transporter activity; ion transmembrane transporter activity; catalytic activity; binding; ion binding; cation binding; substrate-specific transporter activity; organic anion transmembrane transporter activity; amino acid transmembrane transporter activity; carboxylic acid transmembrane transporter activity; substra…				IPR013780; IPR017853; IPR006047; IPR013781;	Glycoside hydrolase, superfamily; Glycosyl hydrolase, family 13, all-beta; Glycoside hydrolase, catalytic domain; Glycosyl hydrolase, family 13, catalytic domain;
P14206	212	2.83	Up	K	40S ribosomal protein SA	cyto	RNA transport; cellular component biogenesis; ribonucleoprotein complex biogenesis; rRNA transport; ribonucleoprotein complex assembly; endonucleolytic cleavage to generate mature 3'-end of SSU-rRNA from (SSU-rRNA, 5.8S rRNA, LSU-rRNA); single-organism process; biosynthetic process; maturation of 5.8S rRNA; nuclear export; nuclear transport; endonucleolytic cleavage of tricistronic rRNA transcrip…	membrane; ribosome; intracellular organelle; intracellular non-membrane-bounded organelle; cell periphery; small ribosomal subunit; intracellular organelle part; cytoplasm; macromolecular complex; intracellular part; cytosol; cell; organelle part; plasma membrane; preribosome; non-membrane-bounded organelle; organelle; intracellular membrane-bounded organelle; 90S preribosome; nucleus; ribosomal …	receptor activity; laminin binding; binding; laminin receptor activity; protein binding; structural constituent of ribosome; structural molecule activity; extracellular matrix binding;	K02998	RP-SAe; small subunit ribosomal protein SAe	mmu03010 Ribosome - Mus musculus (mouse);	IPR023591;	Ribosomal protein S2, flavodoxin-like domain;
P14211	209	5.07	Up	K	Calreticulin	E.R.	cellular component biogenesis; regulation of vesicle-mediated transport; regulation of biological quality; reproductive process; posttranscriptional regulation of gene expression; positive regulation of biosynthetic process; nuclear transport; regulation of cell cycle process; cellular metabolic process; protein transport; actin cytoskeleton organization; metabolic process; heart development; mac…	membrane; nuclear outer membrane-endoplasmic reticulum membrane network; extracellular space; extracellular region part; endoplasmic reticulum; external side of plasma membrane; cytoplasmic vesicle; organelle membrane; membrane-bounded vesicle; cell periphery; cytoplasmic membrane-bounded vesicle; vesicle; cytoplasm; macromolecular complex; intrinsic to membrane; intracellular part; sarcoplasmic …	RNA binding; iron ion binding; hormone binding; ion binding; protein binding; amide binding; heterocyclic compound binding; organic cyclic compound binding; mRNA binding; transition metal ion binding; peptide binding; binding; nucleic acid binding; carbohydrate binding; metal ion binding; cation binding; calcium ion binding; unfolded protein binding;	K08057	CALR; calreticulin	mmu05142 Chagas disease (American trypanosomiasis) - Mus musculus (mouse); mmu05166 HTLV-I infection - Mus musculus (mouse); mmu04141 Protein processing in endoplasmic reticulum - Mus musculus (mouse); mmu04612 Antigen processing and presentation - Mus musculus (mouse); mmu04145 Phagosome - Mus musculus (mouse);	IPR009033; IPR008985; IPR013320;	Concanavalin A-like lectin/glucanases superfamily; Calreticulin/calnexin, P domain; Concanavalin A-like lectin/glucanase, subgroup;
P14211	215	3.8	Up	K	Calreticulin	E.R.	cellular component biogenesis; regulation of vesicle-mediated transport; regulation of biological quality; reproductive process; posttranscriptional regulation of gene expression; positive regulation of biosynthetic process; nuclear transport; regulation of cell cycle process; cellular metabolic process; protein transport; actin cytoskeleton organization; metabolic process; heart development; mac…	membrane; nuclear outer membrane-endoplasmic reticulum membrane network; extracellular space; extracellular region part; endoplasmic reticulum; external side of plasma membrane; cytoplasmic vesicle; organelle membrane; membrane-bounded vesicle; cell periphery; cytoplasmic membrane-bounded vesicle; vesicle; cytoplasm; macromolecular complex; intrinsic to membrane; intracellular part; sarcoplasmic …	RNA binding; iron ion binding; hormone binding; ion binding; protein binding; amide binding; heterocyclic compound binding; organic cyclic compound binding; mRNA binding; transition metal ion binding; peptide binding; binding; nucleic acid binding; carbohydrate binding; metal ion binding; cation binding; calcium ion binding; unfolded protein binding;	K08057	CALR; calreticulin	mmu05142 Chagas disease (American trypanosomiasis) - Mus musculus (mouse); mmu05166 HTLV-I infection - Mus musculus (mouse); mmu04141 Protein processing in endoplasmic reticulum - Mus musculus (mouse); mmu04612 Antigen processing and presentation - Mus musculus (mouse); mmu04145 Phagosome - Mus musculus (mouse);	IPR009033; IPR008985; IPR013320;	Concanavalin A-like lectin/glucanases superfamily; Calreticulin/calnexin, P domain; Concanavalin A-like lectin/glucanase, subgroup;
P14211	368	4.27	Up	K	Calreticulin	E.R.	cellular component biogenesis; regulation of vesicle-mediated transport; regulation of biological quality; reproductive process; posttranscriptional regulation of gene expression; positive regulation of biosynthetic process; nuclear transport; regulation of cell cycle process; cellular metabolic process; protein transport; actin cytoskeleton organization; metabolic process; heart development; mac…	membrane; nuclear outer membrane-endoplasmic reticulum membrane network; extracellular space; extracellular region part; endoplasmic reticulum; external side of plasma membrane; cytoplasmic vesicle; organelle membrane; membrane-bounded vesicle; cell periphery; cytoplasmic membrane-bounded vesicle; vesicle; cytoplasm; macromolecular complex; intrinsic to membrane; intracellular part; sarcoplasmic …	RNA binding; iron ion binding; hormone binding; ion binding; protein binding; amide binding; heterocyclic compound binding; organic cyclic compound binding; mRNA binding; transition metal ion binding; peptide binding; binding; nucleic acid binding; carbohydrate binding; metal ion binding; cation binding; calcium ion binding; unfolded protein binding;	K08057	CALR; calreticulin	mmu05142 Chagas disease (American trypanosomiasis) - Mus musculus (mouse); mmu05166 HTLV-I infection - Mus musculus (mouse); mmu04141 Protein processing in endoplasmic reticulum - Mus musculus (mouse); mmu04612 Antigen processing and presentation - Mus musculus (mouse); mmu04145 Phagosome - Mus musculus (mouse);	IPR009033; IPR008985; IPR013320;	Concanavalin A-like lectin/glucanases superfamily; Calreticulin/calnexin, P domain; Concanavalin A-like lectin/glucanase, subgroup;
P14824	600	3.37	Up	K	Annexin A6	cyto	divalent inorganic cation transport; metal ion transport; regulation of muscle contraction; single-organism process; regulation of muscle system process; regulation of multicellular organismal process; establishment of localization; transport; regulation of biological process; cation transport; calcium ion transport; ion transport; regulation of system process; localization; single-organism trans…	intracellular organelle; cytoplasmic vesicle; membrane-bounded vesicle; melanosome; cytoplasmic membrane-bounded vesicle; vesicle; cytoplasm; intracellular part; cell; pigment granule; intracellular membrane-bounded organelle; organelle; cell part; intracellular; perinuclear region of cytoplasm; membrane-bounded organelle; cytoplasmic part;	calcium-dependent phospholipid binding; binding; phospholipid binding; ion binding; lipid binding; cation binding; metal ion binding; anion binding; calcium ion binding;	K17094
P15105	107	2.61	Up	K	Glutamine synthetase	cyto	cellular component biogenesis; positive regulation of transmission of nerve impulse; response to hexose stimulus; organic acid biosynthetic process; regulation of insulin secretion; regulation of signaling; single-organism process; regulation of secretion; biosynthetic process; positive regulation of peptide secretion; response to glucose stimulus; cellular metabolic process; glutamine family ami…	intracellular organelle; cell projection; endoplasmic reticulum; rough endoplasmic reticulum; cytoplasm; neuronal cell body; macromolecular complex; intracellular part; cell projection part; cell; mitochondrion; axon part; axon terminus; intracellular membrane-bounded organelle; organelle; axon; intracellular; cell part; perikaryon; neuron projection; cell body; protein complex; membrane-bounded …	amino acid binding; glutamate-ammonia ligase activity; nucleoside phosphate binding; ligase activity; ammonia ligase activity; heterocyclic compound binding; organic cyclic compound binding; carboxylic acid binding; ribonucleotide binding; catalytic activity; carbon-carbon lyase activity; binding; purine ribonucleoside binding; carboxy-lyase activity; cation binding; anion binding; adenyl ribonuc…	K01915	glnA; glutamine synthetase [EC:6.3.1.2]	mmu00330 Arginine and proline metabolism - Mus musculus (mouse); mmu00250 Alanine, aspartate and glutamate metabolism - Mus musculus (mouse); mmu04727 GABAergic synapse - Mus musculus (mouse); mmu00630 Glyoxylate and dicarboxylate metabolism - Mus musculus (mouse); mmu00910 Nitrogen metabolism - Mus musculus (mouse); mmu01100 Metabolic pathways - Mus musculus (mouse); mmu01230 Biosynthesis of ami…	IPR008146; IPR008147; IPR014746;	Glutamine synthetase, beta-Grasp; Glutamine synthetase/guanido kinase, catalytic domain; Glutamine synthetase, catalytic domain;
P15626	32	3.24	Up	K	Glutathione S-transferase Mu 2	cyto	metabolic process;	intracellular part; cell; cell part; intracellular; cytoplasm;	glutathione transferase activity; identical protein binding; protein heterodimerization activity; catalytic activity; protein homodimerization activity; binding; protein dimerization activity; transferase activity, transferring alkyl or aryl (other than methyl) groups; protein binding; transferase activity;	K00799	GST; glutathione S-transferase [EC:2.5.1.18]	mmu05215 Prostate cancer - Mus musculus (mouse); mmu05204 Chemical carcinogenesis - Mus musculus (mouse); mmu00480 Glutathione metabolism - Mus musculus (mouse); mmu00982 Drug metabolism - cytochrome P450 - Mus musculus (mouse); mmu00980 Metabolism of xenobiotics by cytochrome P450 - Mus musculus (mouse);	IPR010987; IPR004046; IPR012336; IPR004045;	Glutathione S-transferase, N-terminal; Thioredoxin-like fold; Glutathione S-transferase, C-terminal-like; Glutathione S-transferase, C-terminal;
P15626	83	8.5	Up	K	Glutathione S-transferase Mu 2	cyto	metabolic process;	intracellular part; cell; cell part; intracellular; cytoplasm;	glutathione transferase activity; identical protein binding; protein heterodimerization activity; catalytic activity; protein homodimerization activity; binding; protein dimerization activity; transferase activity, transferring alkyl or aryl (other than methyl) groups; protein binding; transferase activity;	K00799	GST; glutathione S-transferase [EC:2.5.1.18]	mmu05215 Prostate cancer - Mus musculus (mouse); mmu05204 Chemical carcinogenesis - Mus musculus (mouse); mmu00480 Glutathione metabolism - Mus musculus (mouse); mmu00982 Drug metabolism - cytochrome P450 - Mus musculus (mouse); mmu00980 Metabolism of xenobiotics by cytochrome P450 - Mus musculus (mouse);	IPR010987; IPR004046; IPR012336; IPR004045;	Glutathione S-transferase, N-terminal; Thioredoxin-like fold; Glutathione S-transferase, C-terminal-like; Glutathione S-transferase, C-terminal;
P15947	137	2.96	Up	K	Kallikrein-1	extr	proteolysis; metabolic process; macromolecule metabolic process; protein metabolic process; primary metabolic process; organic substance metabolic process;		serine-type endopeptidase activity; endopeptidase activity; peptidase activity; catalytic activity; serine hydrolase activity; serine-type peptidase activity; peptidase activity, acting on L-amino acid peptides; hydrolase activity;	K01325	KLK1_2; tissue kallikrein [EC:3.4.21.35]	mmu04961 Endocrine and other factor-regulated calcium reabsorption - Mus musculus (mouse);	IPR009003; IPR001254;	Peptidase S1; Trypsin-like cysteine/serine peptidase domain;
P17182	81	2.77	Up	K	Alpha-enolase	cyto	monosaccharide catabolic process; single-organism carbohydrate catabolic process; glycolysis; primary metabolic process; carbohydrate metabolic process; cellular metabolic process; carbohydrate catabolic process; organic substance metabolic process; glucose metabolic process; single-organism carbohydrate metabolic process; organic substance catabolic process; metabolic process; glucose catabolic …	membrane; cell periphery; cell part; intracellular; cytoplasm; macromolecular complex; intracellular part; cytosolic part; protein complex; cytosol; cell; phosphopyruvate hydratase complex; plasma membrane; cytoplasmic part;	magnesium ion binding; phosphopyruvate hydratase activity; catalytic activity; binding; ion binding; metal ion binding; cation binding; lyase activity; hydro-lyase activity; carbon-oxygen lyase activity;	K01689	ENO; enolase [EC:4.2.1.11]	mmu00010 Glycolysis / Gluconeogenesis - Mus musculus (mouse); mmu03018 RNA degradation - Mus musculus (mouse); mmu04066 HIF-1 signaling pathway - Mus musculus (mouse); mmu01100 Metabolic pathways - Mus musculus (mouse); mmu01230 Biosynthesis of amino acids - Mus musculus (mouse); mmu01200 Carbon metabolism - Mus musculus (mouse);	IPR020810; IPR020811;	Enolase, C-terminal; Enolase, N-terminal;
P19096	528	2.43	Up	K	Fatty acid synthase	cyto	organic acid biosynthetic process; cellular response to organic substance; single-organism process; cellular lipid metabolic process; biosynthetic process; response to stimulus; cellular response to cytokine stimulus; cellular metabolic process; lipid biosynthetic process; organic substance metabolic process; metabolic process; monocarboxylic acid metabolic process; response to interleukin-4; cel…	membrane; intracellular organelle; cytoplasmic vesicle; cell periphery; membrane-bounded vesicle; melanosome; cytoplasmic membrane-bounded vesicle; vesicle; cytoplasm; intracellular part; cell; mitochondrion; plasma membrane; pigment granule; intracellular membrane-bounded organelle; organelle; glycogen granule; cell part; intracellular; Golgi apparatus; membrane-bounded organelle; cytoplasmic pa…	S-acyltransferase activity; nucleoside phosphate binding; enoyl-[acyl-carrier-protein] reductase (NADPH, B-specific) activity; oxidoreductase activity, acting on the CH-CH group of donors, NAD or NADP as acceptor; NADPH binding; hydrolase activity; carbon-oxygen lyase activity; oxidoreductase activity, acting on CH-OH group of donors; organic cyclic compound binding; heterocyclic compound binding…	K00665	FASN; fatty acid synthase, animal type [EC:2.3.1.85]	mmu00061 Fatty acid biosynthesis - Mus musculus (mouse); mmu01100 Metabolic pathways - Mus musculus (mouse); mmu01212 Fatty acid metabolism - Mus musculus (mouse); mmu04152 AMPK signaling pathway - Mus musculus (mouse); mmu04910 Insulin signaling pathway - Mus musculus (mouse);	IPR016035; IPR013149; IPR016038; IPR011032; IPR020843; IPR013217; IPR013968; IPR016036; IPR014031; IPR014030; IPR014043; IPR016039; IPR023102; IPR016040; IPR001031; IPR009081; IPR001227; IPR020842;	Polyketide synthase/Fatty acid synthase, KR; GroES (chaperonin 10)-like; Polyketide synthase, enoylreductase; Alcohol dehydrogenase, C-terminal; Methyltransferase type 12; NAD(P)-binding domain; Thiolase-like; Thiolase-like, subgroup; Acyl carrier protein-like; Acyl transferase domain; Polyketide synthase, KR; Beta-ketoacyl synthase, C-terminal; Beta-ketoacyl synthase, N-terminal; Fatty acid synt…
P19096	1071	2.62	Up	K	Fatty acid synthase	cyto	organic acid biosynthetic process; cellular response to organic substance; single-organism process; cellular lipid metabolic process; biosynthetic process; response to stimulus; cellular response to cytokine stimulus; cellular metabolic process; lipid biosynthetic process; organic substance metabolic process; metabolic process; monocarboxylic acid metabolic process; response to interleukin-4; cel…	membrane; intracellular organelle; cytoplasmic vesicle; cell periphery; membrane-bounded vesicle; melanosome; cytoplasmic membrane-bounded vesicle; vesicle; cytoplasm; intracellular part; cell; mitochondrion; plasma membrane; pigment granule; intracellular membrane-bounded organelle; organelle; glycogen granule; cell part; intracellular; Golgi apparatus; membrane-bounded organelle; cytoplasmic pa…	S-acyltransferase activity; nucleoside phosphate binding; enoyl-[acyl-carrier-protein] reductase (NADPH, B-specific) activity; oxidoreductase activity, acting on the CH-CH group of donors, NAD or NADP as acceptor; NADPH binding; hydrolase activity; carbon-oxygen lyase activity; oxidoreductase activity, acting on CH-OH group of donors; organic cyclic compound binding; heterocyclic compound binding…	K00665	FASN; fatty acid synthase, animal type [EC:2.3.1.85]	mmu00061 Fatty acid biosynthesis - Mus musculus (mouse); mmu01100 Metabolic pathways - Mus musculus (mouse); mmu01212 Fatty acid metabolism - Mus musculus (mouse); mmu04152 AMPK signaling pathway - Mus musculus (mouse); mmu04910 Insulin signaling pathway - Mus musculus (mouse);	IPR016035; IPR013149; IPR016038; IPR011032; IPR020843; IPR013217; IPR013968; IPR016036; IPR014031; IPR014030; IPR014043; IPR016039; IPR023102; IPR016040; IPR001031; IPR009081; IPR001227; IPR020842;	Polyketide synthase/Fatty acid synthase, KR; GroES (chaperonin 10)-like; Polyketide synthase, enoylreductase; Alcohol dehydrogenase, C-terminal; Methyltransferase type 12; NAD(P)-binding domain; Thiolase-like; Thiolase-like, subgroup; Acyl carrier protein-like; Acyl transferase domain; Polyketide synthase, KR; Beta-ketoacyl synthase, C-terminal; Beta-ketoacyl synthase, N-terminal; Fatty acid synt…
P19096	1516	3.08	Up	K	Fatty acid synthase	cyto	organic acid biosynthetic process; cellular response to organic substance; single-organism process; cellular lipid metabolic process; biosynthetic process; response to stimulus; cellular response to cytokine stimulus; cellular metabolic process; lipid biosynthetic process; organic substance metabolic process; metabolic process; monocarboxylic acid metabolic process; response to interleukin-4; cel…	membrane; intracellular organelle; cytoplasmic vesicle; cell periphery; membrane-bounded vesicle; melanosome; cytoplasmic membrane-bounded vesicle; vesicle; cytoplasm; intracellular part; cell; mitochondrion; plasma membrane; pigment granule; intracellular membrane-bounded organelle; organelle; glycogen granule; cell part; intracellular; Golgi apparatus; membrane-bounded organelle; cytoplasmic pa…	S-acyltransferase activity; nucleoside phosphate binding; enoyl-[acyl-carrier-protein] reductase (NADPH, B-specific) activity; oxidoreductase activity, acting on the CH-CH group of donors, NAD or NADP as acceptor; NADPH binding; hydrolase activity; carbon-oxygen lyase activity; oxidoreductase activity, acting on CH-OH group of donors; organic cyclic compound binding; heterocyclic compound binding…	K00665	FASN; fatty acid synthase, animal type [EC:2.3.1.85]	mmu00061 Fatty acid biosynthesis - Mus musculus (mouse); mmu01100 Metabolic pathways - Mus musculus (mouse); mmu01212 Fatty acid metabolism - Mus musculus (mouse); mmu04152 AMPK signaling pathway - Mus musculus (mouse); mmu04910 Insulin signaling pathway - Mus musculus (mouse);	IPR016035; IPR013149; IPR016038; IPR011032; IPR020843; IPR013217; IPR013968; IPR016036; IPR014031; IPR014030; IPR014043; IPR016039; IPR023102; IPR016040; IPR001031; IPR009081; IPR001227; IPR020842;	Polyketide synthase/Fatty acid synthase, KR; GroES (chaperonin 10)-like; Polyketide synthase, enoylreductase; Alcohol dehydrogenase, C-terminal; Methyltransferase type 12; NAD(P)-binding domain; Thiolase-like; Thiolase-like, subgroup; Acyl carrier protein-like; Acyl transferase domain; Polyketide synthase, KR; Beta-ketoacyl synthase, C-terminal; Beta-ketoacyl synthase, N-terminal; Fatty acid synt…
P19096	1817	2.09	Up	K	Fatty acid synthase	cyto	organic acid biosynthetic process; cellular response to organic substance; single-organism process; cellular lipid metabolic process; biosynthetic process; response to stimulus; cellular response to cytokine stimulus; cellular metabolic process; lipid biosynthetic process; organic substance metabolic process; metabolic process; monocarboxylic acid metabolic process; response to interleukin-4; cel…	membrane; intracellular organelle; cytoplasmic vesicle; cell periphery; membrane-bounded vesicle; melanosome; cytoplasmic membrane-bounded vesicle; vesicle; cytoplasm; intracellular part; cell; mitochondrion; plasma membrane; pigment granule; intracellular membrane-bounded organelle; organelle; glycogen granule; cell part; intracellular; Golgi apparatus; membrane-bounded organelle; cytoplasmic pa…	S-acyltransferase activity; nucleoside phosphate binding; enoyl-[acyl-carrier-protein] reductase (NADPH, B-specific) activity; oxidoreductase activity, acting on the CH-CH group of donors, NAD or NADP as acceptor; NADPH binding; hydrolase activity; carbon-oxygen lyase activity; oxidoreductase activity, acting on CH-OH group of donors; organic cyclic compound binding; heterocyclic compound binding…	K00665	FASN; fatty acid synthase, animal type [EC:2.3.1.85]	mmu00061 Fatty acid biosynthesis - Mus musculus (mouse); mmu01100 Metabolic pathways - Mus musculus (mouse); mmu01212 Fatty acid metabolism - Mus musculus (mouse); mmu04152 AMPK signaling pathway - Mus musculus (mouse); mmu04910 Insulin signaling pathway - Mus musculus (mouse);	IPR016035; IPR013149; IPR016038; IPR011032; IPR020843; IPR013217; IPR013968; IPR016036; IPR014031; IPR014030; IPR014043; IPR016039; IPR023102; IPR016040; IPR001031; IPR009081; IPR001227; IPR020842;	Polyketide synthase/Fatty acid synthase, KR; GroES (chaperonin 10)-like; Polyketide synthase, enoylreductase; Alcohol dehydrogenase, C-terminal; Methyltransferase type 12; NAD(P)-binding domain; Thiolase-like; Thiolase-like, subgroup; Acyl carrier protein-like; Acyl transferase domain; Polyketide synthase, KR; Beta-ketoacyl synthase, C-terminal; Beta-ketoacyl synthase, N-terminal; Fatty acid synt…
P19096	2427	2.28	Up	K	Fatty acid synthase	cyto	organic acid biosynthetic process; cellular response to organic substance; single-organism process; cellular lipid metabolic process; biosynthetic process; response to stimulus; cellular response to cytokine stimulus; cellular metabolic process; lipid biosynthetic process; organic substance metabolic process; metabolic process; monocarboxylic acid metabolic process; response to interleukin-4; cel…	membrane; intracellular organelle; cytoplasmic vesicle; cell periphery; membrane-bounded vesicle; melanosome; cytoplasmic membrane-bounded vesicle; vesicle; cytoplasm; intracellular part; cell; mitochondrion; plasma membrane; pigment granule; intracellular membrane-bounded organelle; organelle; glycogen granule; cell part; intracellular; Golgi apparatus; membrane-bounded organelle; cytoplasmic pa…	S-acyltransferase activity; nucleoside phosphate binding; enoyl-[acyl-carrier-protein] reductase (NADPH, B-specific) activity; oxidoreductase activity, acting on the CH-CH group of donors, NAD or NADP as acceptor; NADPH binding; hydrolase activity; carbon-oxygen lyase activity; oxidoreductase activity, acting on CH-OH group of donors; organic cyclic compound binding; heterocyclic compound binding…	K00665	FASN; fatty acid synthase, animal type [EC:2.3.1.85]	mmu00061 Fatty acid biosynthesis - Mus musculus (mouse); mmu01100 Metabolic pathways - Mus musculus (mouse); mmu01212 Fatty acid metabolism - Mus musculus (mouse); mmu04152 AMPK signaling pathway - Mus musculus (mouse); mmu04910 Insulin signaling pathway - Mus musculus (mouse);	IPR016035; IPR013149; IPR016038; IPR011032; IPR020843; IPR013217; IPR013968; IPR016036; IPR014031; IPR014030; IPR014043; IPR016039; IPR023102; IPR016040; IPR001031; IPR009081; IPR001227; IPR020842;	Polyketide synthase/Fatty acid synthase, KR; GroES (chaperonin 10)-like; Polyketide synthase, enoylreductase; Alcohol dehydrogenase, C-terminal; Methyltransferase type 12; NAD(P)-binding domain; Thiolase-like; Thiolase-like, subgroup; Acyl carrier protein-like; Acyl transferase domain; Polyketide synthase, KR; Beta-ketoacyl synthase, C-terminal; Beta-ketoacyl synthase, N-terminal; Fatty acid synt…
P19157	128	3.09	Up	K	Glutathione S-transferase P 1	cyto	regulation of stress-activated MAPK cascade; regulation of cell death; peptide metabolic process; regulation of tumor necrosis factor production; cellular response to corticosteroid stimulus; regulation of interleukin-1 beta production; regulation of JUN kinase activity; regulation of defense response; cellular metabolic process; negative regulation of cell proliferation; response to biotic stimu…	membrane; intracellular organelle; cell periphery; cytoplasm; macromolecular complex; intracellular part; cytosol; cell; mitochondrion; plasma membrane; intracellular membrane-bounded organelle; organelle; nucleus; intracellular; cell part; protein complex; membrane-bounded organelle; cytoplasmic part;	glutathione transferase activity; enzyme regulator activity; catalytic activity; binding; transferase activity, transferring alkyl or aryl (other than methyl) groups; protein binding; drug binding; kinase regulator activity; transferase activity;	K00799	GST; glutathione S-transferase [EC:2.5.1.18]	mmu05215 Prostate cancer - Mus musculus (mouse); mmu05204 Chemical carcinogenesis - Mus musculus (mouse); mmu00480 Glutathione metabolism - Mus musculus (mouse); mmu00982 Drug metabolism - cytochrome P450 - Mus musculus (mouse); mmu00980 Metabolism of xenobiotics by cytochrome P450 - Mus musculus (mouse);	IPR010987; IPR004046; IPR012336; IPR004045;	Glutathione S-transferase, N-terminal; Thioredoxin-like fold; Glutathione S-transferase, C-terminal-like; Glutathione S-transferase, C-terminal;
P20029	341	5.74	Up	K	78 kDa glucose-regulated protein	E.R.	single organism signaling; regulation of cell death; positive regulation of cellular protein metabolic process; brain development; cellular response to cytokine stimulus; cellular metabolic process; response to biotic stimulus; response to external stimulus; metabolic process; response to topologically incorrect protein; positive regulation of molecular function; positive regulation of phosphoryl…	membrane; nuclear outer membrane-endoplasmic reticulum membrane network; endoplasmic reticulum; organelle membrane; cytoplasmic vesicle; membrane-bounded vesicle; cytoplasmic membrane-bounded vesicle; vesicle; cytoplasm; intrinsic to membrane; macromolecular complex; intracellular part; COP9 signalosome; cell; organelle part; pigment granule; membrane-enclosed lumen; integral to organelle membran…	nucleoside phosphate binding; peptidase regulator activity; cysteine-type endopeptidase regulator activity involved in apoptotic process; protein binding; enzyme inhibitor activity; cysteine-type endopeptidase inhibitor activity; organic cyclic compound binding; heterocyclic compound binding; ribonucleotide binding; binding; purine ribonucleoside binding; peptidase inhibitor activity; anion bindi…	K09490	HSPA5; heat shock 70kDa protein 5	mmu05020 Prion diseases - Mus musculus (mouse); mmu04918 Thyroid hormone synthesis - Mus musculus (mouse); mmu04141 Protein processing in endoplasmic reticulum - Mus musculus (mouse); mmu03060 Protein export - Mus musculus (mouse); mmu04612 Antigen processing and presentation - Mus musculus (mouse);			localized multiprotein complex, in absence of Ig heavy chains; localized multiprotein complex, Ig heavy chains associated; ERdj3-BiP complex;
P20029	353	3.51	Up	K	78 kDa glucose-regulated protein	E.R.	single organism signaling; regulation of cell death; positive regulation of cellular protein metabolic process; brain development; cellular response to cytokine stimulus; cellular metabolic process; response to biotic stimulus; response to external stimulus; metabolic process; response to topologically incorrect protein; positive regulation of molecular function; positive regulation of phosphoryl…	membrane; nuclear outer membrane-endoplasmic reticulum membrane network; endoplasmic reticulum; organelle membrane; cytoplasmic vesicle; membrane-bounded vesicle; cytoplasmic membrane-bounded vesicle; vesicle; cytoplasm; intrinsic to membrane; macromolecular complex; intracellular part; COP9 signalosome; cell; organelle part; pigment granule; membrane-enclosed lumen; integral to organelle membran…	nucleoside phosphate binding; peptidase regulator activity; cysteine-type endopeptidase regulator activity involved in apoptotic process; protein binding; enzyme inhibitor activity; cysteine-type endopeptidase inhibitor activity; organic cyclic compound binding; heterocyclic compound binding; ribonucleotide binding; binding; purine ribonucleoside binding; peptidase inhibitor activity; anion bindi…	K09490	HSPA5; heat shock 70kDa protein 5	mmu05020 Prion diseases - Mus musculus (mouse); mmu04918 Thyroid hormone synthesis - Mus musculus (mouse); mmu04141 Protein processing in endoplasmic reticulum - Mus musculus (mouse); mmu03060 Protein export - Mus musculus (mouse); mmu04612 Antigen processing and presentation - Mus musculus (mouse);			localized multiprotein complex, in absence of Ig heavy chains; localized multiprotein complex, Ig heavy chains associated; ERdj3-BiP complex;
P20029	354	2.48	Up	K	78 kDa glucose-regulated protein	E.R.	single organism signaling; regulation of cell death; positive regulation of cellular protein metabolic process; brain development; cellular response to cytokine stimulus; cellular metabolic process; response to biotic stimulus; response to external stimulus; metabolic process; response to topologically incorrect protein; positive regulation of molecular function; positive regulation of phosphoryl…	membrane; nuclear outer membrane-endoplasmic reticulum membrane network; endoplasmic reticulum; organelle membrane; cytoplasmic vesicle; membrane-bounded vesicle; cytoplasmic membrane-bounded vesicle; vesicle; cytoplasm; intrinsic to membrane; macromolecular complex; intracellular part; COP9 signalosome; cell; organelle part; pigment granule; membrane-enclosed lumen; integral to organelle membran…	nucleoside phosphate binding; peptidase regulator activity; cysteine-type endopeptidase regulator activity involved in apoptotic process; protein binding; enzyme inhibitor activity; cysteine-type endopeptidase inhibitor activity; organic cyclic compound binding; heterocyclic compound binding; ribonucleotide binding; binding; purine ribonucleoside binding; peptidase inhibitor activity; anion bindi…	K09490	HSPA5; heat shock 70kDa protein 5	mmu05020 Prion diseases - Mus musculus (mouse); mmu04918 Thyroid hormone synthesis - Mus musculus (mouse); mmu04141 Protein processing in endoplasmic reticulum - Mus musculus (mouse); mmu03060 Protein export - Mus musculus (mouse); mmu04612 Antigen processing and presentation - Mus musculus (mouse);			localized multiprotein complex, in absence of Ig heavy chains; localized multiprotein complex, Ig heavy chains associated; ERdj3-BiP complex;
P20029	554	6.36	Up	K	78 kDa glucose-regulated protein	E.R.	single organism signaling; regulation of cell death; positive regulation of cellular protein metabolic process; brain development; cellular response to cytokine stimulus; cellular metabolic process; response to biotic stimulus; response to external stimulus; metabolic process; response to topologically incorrect protein; positive regulation of molecular function; positive regulation of phosphoryl…	membrane; nuclear outer membrane-endoplasmic reticulum membrane network; endoplasmic reticulum; organelle membrane; cytoplasmic vesicle; membrane-bounded vesicle; cytoplasmic membrane-bounded vesicle; vesicle; cytoplasm; intrinsic to membrane; macromolecular complex; intracellular part; COP9 signalosome; cell; organelle part; pigment granule; membrane-enclosed lumen; integral to organelle membran…	nucleoside phosphate binding; peptidase regulator activity; cysteine-type endopeptidase regulator activity involved in apoptotic process; protein binding; enzyme inhibitor activity; cysteine-type endopeptidase inhibitor activity; organic cyclic compound binding; heterocyclic compound binding; ribonucleotide binding; binding; purine ribonucleoside binding; peptidase inhibitor activity; anion bindi…	K09490	HSPA5; heat shock 70kDa protein 5	mmu05020 Prion diseases - Mus musculus (mouse); mmu04918 Thyroid hormone synthesis - Mus musculus (mouse); mmu04141 Protein processing in endoplasmic reticulum - Mus musculus (mouse); mmu03060 Protein export - Mus musculus (mouse); mmu04612 Antigen processing and presentation - Mus musculus (mouse);			localized multiprotein complex, in absence of Ig heavy chains; localized multiprotein complex, Ig heavy chains associated; ERdj3-BiP complex;
P23116	308	3.47	Up	K	Eukaryotic translation initiation factor 3 subunit A	nucl	cellular component biogenesis; cellular component organization; cellular macromolecular complex assembly; ribonucleoprotein complex biogenesis; ribonucleoprotein complex assembly; cellular protein metabolic process; biosynthetic process; primary metabolic process; cellular metabolic process; organic substance biosynthetic process; cellular biosynthetic process; macromolecular complex subunit orga…	intracellular organelle; intracellular non-membrane-bounded organelle; cytoskeletal part; cytoplasm; intracellular organelle part; macromolecular complex; nuclear lumen; intracellular part; nucleolus; cell; organelle part; non-membrane-bounded organelle; membrane-enclosed lumen; cytoskeleton; organelle; intracellular membrane-bounded organelle; nucleus; microtubule organizing center; intracellula…	organic cyclic compound binding; heterocyclic compound binding; RNA binding; translation factor activity, nucleic acid binding; binding; nucleic acid binding; translation initiation factor activity; protein binding;	K03254	EIF3A; translation initiation factor 3 subunit A	mmu03013 RNA transport - Mus musculus (mouse);	IPR000717;	Proteasome component (PCI) domain;
P23116	591	3.33	Up	K	Eukaryotic translation initiation factor 3 subunit A	nucl	cellular component biogenesis; cellular component organization; cellular macromolecular complex assembly; ribonucleoprotein complex biogenesis; ribonucleoprotein complex assembly; cellular protein metabolic process; biosynthetic process; primary metabolic process; cellular metabolic process; organic substance biosynthetic process; cellular biosynthetic process; macromolecular complex subunit orga…	intracellular organelle; intracellular non-membrane-bounded organelle; cytoskeletal part; cytoplasm; intracellular organelle part; macromolecular complex; nuclear lumen; intracellular part; nucleolus; cell; organelle part; non-membrane-bounded organelle; membrane-enclosed lumen; cytoskeleton; organelle; intracellular membrane-bounded organelle; nucleus; microtubule organizing center; intracellula…	organic cyclic compound binding; heterocyclic compound binding; RNA binding; translation factor activity, nucleic acid binding; binding; nucleic acid binding; translation initiation factor activity; protein binding;	K03254	EIF3A; translation initiation factor 3 subunit A	mmu03013 RNA transport - Mus musculus (mouse);	IPR000717;	Proteasome component (PCI) domain;
P23116	1182	5.75	Up	K	Eukaryotic translation initiation factor 3 subunit A	nucl	cellular component biogenesis; cellular component organization; cellular macromolecular complex assembly; ribonucleoprotein complex biogenesis; ribonucleoprotein complex assembly; cellular protein metabolic process; biosynthetic process; primary metabolic process; cellular metabolic process; organic substance biosynthetic process; cellular biosynthetic process; macromolecular complex subunit orga…	intracellular organelle; intracellular non-membrane-bounded organelle; cytoskeletal part; cytoplasm; intracellular organelle part; macromolecular complex; nuclear lumen; intracellular part; nucleolus; cell; organelle part; non-membrane-bounded organelle; membrane-enclosed lumen; cytoskeleton; organelle; intracellular membrane-bounded organelle; nucleus; microtubule organizing center; intracellula…	organic cyclic compound binding; heterocyclic compound binding; RNA binding; translation factor activity, nucleic acid binding; binding; nucleic acid binding; translation initiation factor activity; protein binding;	K03254	EIF3A; translation initiation factor 3 subunit A	mmu03013 RNA transport - Mus musculus (mouse);	IPR000717;	Proteasome component (PCI) domain;
P24270	504	3.29	Up	K	Catalase	cyto	cellular component biogenesis; regulation of cell death; reproductive process; alcohol metabolic process; cellular lipid metabolic process; cellular metabolic process; negative regulation of NF-kappaB transcription factor activity; response to external stimulus; metabolic process; generation of precursor metabolites and energy; macromolecular complex assembly; positive regulation of molecular fun…	membrane; endoplasmic reticulum; organelle membrane; cell periphery; cytoplasm; microbody part; intracellular part; cell; organelle part; peroxisomal membrane; membrane-enclosed lumen; mitochondrial envelope; organelle envelope lumen; intracellular; cell part; lysosome; microbody; membrane-bounded organelle; lytic vacuole; intracellular organelle; microbody membrane; peroxisomal part; mitochondri…	nucleoside phosphate binding; ion binding; antioxidant activity; catalase activity; hydrolase activity; nucleotide binding; aminoacylase activity; cofactor binding; oxidoreductase activity; heterocyclic compound binding; organic cyclic compound binding; heme binding; catalytic activity; binding; NADP binding; metal ion binding; cation binding; peroxidase activity; hydrolase activity, acting on ca…	K03781	katE; catalase [EC:1.11.1.6]	mmu00630 Glyoxylate and dicarboxylate metabolism - Mus musculus (mouse); mmu05014 Amyotrophic lateral sclerosis (ALS) - Mus musculus (mouse); mmu04068 FoxO signaling pathway - Mus musculus (mouse); mmu00380 Tryptophan metabolism - Mus musculus (mouse); mmu04146 Peroxisome - Mus musculus (mouse);	IPR020835; IPR011614; IPR010582;	Catalase core domain; Catalase-like domain; Catalase immune-responsive domain;
P24369	209	2.7	Up	K	Peptidyl-prolyl cis-trans isomerase B	extr	cellular protein metabolic process; protein peptidyl-prolyl isomerization; peptidyl-proline modification; primary metabolic process; cellular metabolic process; organic substance metabolic process; protein folding; peptidyl-amino acid modification; metabolic process; cellular macromolecule metabolic process; cellular protein modification process; protein metabolic process; macromolecule metabolic…	endoplasmic reticulum lumen; intracellular organelle; endoplasmic reticulum; cytoplasmic vesicle; membrane-bounded vesicle; melanosome; cytoplasmic membrane-bounded vesicle; vesicle; cytoplasm; intracellular organelle part; intracellular part; cell; organelle part; pigment granule; organelle; intracellular membrane-bounded organelle; membrane-enclosed lumen; intracellular organelle lumen; endopla…	peptidyl-prolyl cis-trans isomerase activity; amide binding; isomerase activity; peptide binding; catalytic activity; cis-trans isomerase activity; binding;	K03768			IPR002130;	Cyclophilin-type peptidyl-prolyl cis-trans isomerase domain;	localized multiprotein complex, in absence of Ig heavy chains; localized multiprotein complex, Ig heavy chains associated;
P25444	58	5.41	Up	K	40S ribosomal protein S2	cyto	cellular protein metabolic process; biosynthetic process; primary metabolic process; cellular metabolic process; organic substance biosynthetic process; cellular biosynthetic process; organic substance metabolic process; metabolic process; cellular macromolecule biosynthetic process; cellular macromolecule metabolic process; gene expression; macromolecule metabolic process; protein metabolic proc…	ribosome; intracellular organelle; intracellular non-membrane-bounded organelle; small ribosomal subunit; intracellular organelle part; cytoplasm; macromolecular complex; intracellular part; cell; organelle part; non-membrane-bounded organelle; organelle; ribosomal subunit; intracellular; cell part; ribonucleoprotein complex; cytoplasmic part;	organic cyclic compound binding; heterocyclic compound binding; RNA binding; binding; nucleic acid binding; structural molecule activity; structural constituent of ribosome;	K02981	RP-S2e; small subunit ribosomal protein S2e	mmu03010 Ribosome - Mus musculus (mouse);	IPR014720; IPR005324; IPR020568; IPR014721; IPR013810;	Double-stranded RNA-binding domain; Ribosomal protein S5, N-terminal; Ribosomal protein S5, C-terminal; Ribosomal protein S5 domain 2-type fold; Ribosomal protein S5 domain 2-type fold, subgroup;
P26039	138	3.14	Up	K	Talin-1	cyto_nucl	cellular component biogenesis; cell-substrate junction assembly; cellular component organization; cell junction assembly; regulation of biological quality; maintenance of protein location in cell; cortical actin cytoskeleton organization; cytoskeletal anchoring at plasma membrane; maintenance of protein location; single-organism cellular process; single-organism process; cortical cytoskeleton org…	membrane; cell periphery; cell junction; ruffle membrane; cytoplasm; intracellular part; cell; organelle part; non-membrane-bounded organelle; cytoskeleton; microtubule organizing center; focal adhesion; leading edge membrane; microtubule cytoskeleton; membrane part; intracellular; cell part; adherens junction; cell-substrate junction; membrane-bounded organelle; cell-substrate adherens junction;…	cytoskeletal protein binding; receptor binding; structural constituent of cytoskeleton; binding; actin binding; protein binding; structural molecule activity; insulin receptor binding; protein complex binding;	K06271	TLN; talin	mmu04510 Focal adhesion - Mus musculus (mouse); mmu05166 HTLV-I infection - Mus musculus (mouse); mmu04611 Platelet activation - Mus musculus (mouse); mmu04015 Rap1 signaling pathway - Mus musculus (mouse);	IPR019748; IPR002558; IPR015224; IPR002404; IPR018979; IPR019749; IPR015009; IPR011993; IPR000299; IPR014352;	FERM, N-terminal; I/LWEQ domain; Talin, central; Band 4.1 domain; FERM domain; Pleckstrin homology-like domain; Insulin receptor substrate-1, PTB; FERM central domain; FERM/acyl-CoA-binding protein, 3-helical bundle; Vinculin-binding site-containing domain;
P26041	258	2.58	Up	K	Moesin	cyto	regulation of cellular process; cell migration; leukocyte cell-cell adhesion; localization of cell; regulation of cellular component movement; single-organism cellular process; single-organism process; regulation of cell migration; immune system process; cell motility; membrane docking; biological adhesion; cell-cell adhesion; leukocyte migration; regulation of biological process; regulation of l…	basolateral plasma membrane; membrane; apical plasma membrane; extrinsic to membrane; cell junction; cell periphery; cytoplasm; intracellular part; cell; organelle part; non-membrane-bounded organelle; cytoskeleton; membrane-enclosed lumen; focal adhesion; intracellular organelle lumen; cell part; membrane part; intracellular; adherens junction; filopodium; cell-substrate junction; membrane-bound…	actin binding; protein binding; cytoskeletal protein binding; binding;	K05763	MSN; moesin	mmu05162 Measles - Mus musculus (mouse); mmu04670 Leukocyte transendothelial migration - Mus musculus (mouse); mmu05205 Proteoglycans in cancer - Mus musculus (mouse); mmu04810 Regulation of actin cytoskeleton - Mus musculus (mouse);	IPR018979; IPR019749; IPR019748; IPR018980; IPR011993; IPR011259; IPR008954; IPR014352; IPR000299;	FERM, N-terminal; Ezrin/radixin/moesin, C-terminal; Band 4.1 domain; FERM domain; Pleckstrin homology-like domain; FERM, C-terminal PH-like domain; FERM central domain; FERM/acyl-CoA-binding protein, 3-helical bundle; Moesin tail domain;
P27659	136	2.36	Up	K	60S ribosomal protein L3	cyto	cellular response to stimulus; response to cytokine stimulus; cellular response to organic substance; single-organism cellular process; cellular protein metabolic process; single-organism process; biosynthetic process; response to organic substance; response to stimulus; primary metabolic process; cellular response to cytokine stimulus; cellular response to interleukin-4; cellular metabolic proce…	ribosome; intracellular organelle; intracellular non-membrane-bounded organelle; cytosolic large ribosomal subunit; intracellular organelle part; cytoplasm; nuclear lumen; macromolecular complex; intracellular part; nucleolus; cytosol; cell; organelle part; non-membrane-bounded organelle; membrane-enclosed lumen; intracellular membrane-bounded organelle; organelle; nucleus; large ribosomal subuni…	structural constituent of ribosome; structural molecule activity;	K02925	RP-L3e; large subunit ribosomal protein L3e	mmu03010 Ribosome - Mus musculus (mouse);	IPR009000;	Translation protein, beta-barrel domain;	Parvulin-associated pre-rRNP complex;
P27773	146	4.31	Up	K	Protein disulfide-isomerase A3	E.R.	regulation of cellular process; regulation of cell death; regulation of biological quality; cell redox homeostasis; regulation of programmed cell death; cellular protein metabolic process; positive regulation of apoptotic process; single-organism process; cellular metabolic process; organic substance metabolic process; protein folding; homeostatic process; metabolic process; glycerol ether metabo…	endoplasmic reticulum lumen; intracellular organelle; endoplasmic reticulum; cytoplasmic vesicle; membrane-bounded vesicle; melanosome; cytoplasmic membrane-bounded vesicle; vesicle; cytoplasm; intracellular organelle part; intracellular part; cell; organelle part; pigment granule; organelle; intracellular membrane-bounded organelle; membrane-enclosed lumen; intracellular organelle lumen; endopla…	electron carrier activity; protein disulfide oxidoreductase activity; disulfide oxidoreductase activity; intramolecular oxidoreductase activity, transposing S-S bonds; isomerase activity; catalytic activity; oxidoreductase activity, acting on a sulfur group of donors; intramolecular oxidoreductase activity; protein disulfide isomerase activity; intramolecular oxidoreductase activity, interconvert…	K08056	PDIA3; protein disulfide isomerase family A, member 3 [EC:5.3.4.1]	mmu04141 Protein processing in endoplasmic reticulum - Mus musculus (mouse); mmu04612 Antigen processing and presentation - Mus musculus (mouse);	IPR005788; IPR013766; IPR012336;	Thioredoxin domain; Disulphide isomerase; Thioredoxin-like fold;
P27773	494	5.97	Up	K	Protein disulfide-isomerase A3	E.R.	regulation of cellular process; regulation of cell death; regulation of biological quality; cell redox homeostasis; regulation of programmed cell death; cellular protein metabolic process; positive regulation of apoptotic process; single-organism process; cellular metabolic process; organic substance metabolic process; protein folding; homeostatic process; metabolic process; glycerol ether metabo…	endoplasmic reticulum lumen; intracellular organelle; endoplasmic reticulum; cytoplasmic vesicle; membrane-bounded vesicle; melanosome; cytoplasmic membrane-bounded vesicle; vesicle; cytoplasm; intracellular organelle part; intracellular part; cell; organelle part; pigment granule; organelle; intracellular membrane-bounded organelle; membrane-enclosed lumen; intracellular organelle lumen; endopla…	electron carrier activity; protein disulfide oxidoreductase activity; disulfide oxidoreductase activity; intramolecular oxidoreductase activity, transposing S-S bonds; isomerase activity; catalytic activity; oxidoreductase activity, acting on a sulfur group of donors; intramolecular oxidoreductase activity; protein disulfide isomerase activity; intramolecular oxidoreductase activity, interconvert…	K08056	PDIA3; protein disulfide isomerase family A, member 3 [EC:5.3.4.1]	mmu04141 Protein processing in endoplasmic reticulum - Mus musculus (mouse); mmu04612 Antigen processing and presentation - Mus musculus (mouse);	IPR005788; IPR013766; IPR012336;	Thioredoxin domain; Disulphide isomerase; Thioredoxin-like fold;
P28271	844	2.84	Up	K	Cytoplasmic aconitate hydratase	cyto	regulation of biological quality; digestion; intestinal absorption; posttranscriptional regulation of gene expression; single-organism process; cellular metabolic process; metabolic process; generation of precursor metabolites and energy; metal ion homeostasis; response to inorganic substance; developmental process; tricarboxylic acid metabolic process; regulation of gene expression; regulation o…	organelle; intracellular membrane-bounded organelle; intracellular organelle; cell part; intracellular; cytoplasm; intracellular part; membrane-bounded organelle; cytosol; cell; mitochondrion; cytoplasmic part;	RNA binding; citrate dehydratase activity; ion binding; aconitate hydratase activity; lyase activity; hydro-lyase activity; 4 iron, 4 sulfur cluster binding; carbon-oxygen lyase activity; heterocyclic compound binding; organic cyclic compound binding; mRNA binding; catalytic activity; binding; iron-sulfur cluster binding; nucleic acid binding; metal ion binding; cation binding; isocitrate hydro-l…	K01681	ACO; aconitate hydratase [EC:4.2.1.3]	mmu00630 Glyoxylate and dicarboxylate metabolism - Mus musculus (mouse); mmu00020 Citrate cycle (TCA cycle) - Mus musculus (mouse); mmu01210 2-Oxocarboxylic acid metabolism - Mus musculus (mouse); mmu01100 Metabolic pathways - Mus musculus (mouse); mmu01230 Biosynthesis of amino acids - Mus musculus (mouse); mmu01200 Carbon metabolism - Mus musculus (mouse);	IPR001030; IPR000573; IPR015932; IPR015928; IPR015931;	Aconitase A/isopropylmalate dehydratase small subunit, swivel; Aconitase/3-isopropylmalate dehydratase large subunit, alpha/beta/alpha; Aconitase/3-isopropylmalate dehydratase, swivel; Aconitase/3-isopropylmalate dehydratase large subunit, alpha/beta/alpha, subdomain 2; Aconitase/3-isopropylmalate dehydratase large subunit, alpha/beta/alpha, subdomain 1/3;
P32020	443	2.15	Up	K	Non-specific lipid-transfer protein	cyto	hormone biosynthetic process; ketone biosynthetic process; regulation of biological quality; regulation of sterol transport; alcohol metabolic process; single-organism process; biosynthetic process; regulation of lipid metabolic process; cellular metabolic process; phosphate-containing compound metabolic process; establishment of localization; lipid biosynthetic process; progesterone metabolic pr…	intracellular organelle; peroxisome; cytoplasm; macromolecular complex; intracellular part; cell; mitochondrion; intracellular membrane-bounded organelle; organelle; nucleus; intracellular; cell part; microbody; membrane-bounded organelle; protein complex; cytoplasmic part;	long-chain fatty acid binding; propanoyl-CoA C-acyltransferase activity; propionyl-CoA C2-trimethyltridecanoyltransferase activity; cholesterol binding; sterol binding; ion binding; lipid transporter activity; long-chain fatty acyl-CoA binding; substrate-specific transporter activity; phosphatidylinositol transporter activity; monocarboxylic acid binding; cofactor binding; transferase activity, t…	K08764	SCP2; sterol carrier protein 2 [EC:2.3.1.176]	mmu03320 PPAR signaling pathway - Mus musculus (mouse); mmu01100 Metabolic pathways - Mus musculus (mouse); mmu00120 Primary bile acid biosynthesis - Mus musculus (mouse); mmu04146 Peroxisome - Mus musculus (mouse);	IPR016039; IPR020616; IPR003033; IPR020617; IPR016038;	Thiolase-like, subgroup; Thiolase, N-terminal; SCP2 sterol-binding domain; Thiolase-like; Thiolase, C-terminal;
P35564	91	4.04	Up	K	Calnexin	E.R.	organelle localization; single organism signaling; single-multicellular organism process; cellular protein metabolic process; single-organism process; cellular metabolic process; neurological system process; establishment of localization; organic substance metabolic process; protein folding; metabolic process; clathrin-mediated endocytosis; establishment of localization in cell; cell communicatio…	membrane; dendrite; nuclear outer membrane-endoplasmic reticulum membrane network; endoplasmic reticulum; organelle membrane; cytoplasmic vesicle; membrane-bounded vesicle; cytoplasmic membrane-bounded vesicle; vesicle; cytoplasm; neuronal cell body; cell projection cytoplasm; intrinsic to membrane; macromolecular complex; intracellular part; cell; dendritic spine; organelle part; pigment granule…	cation binding; metal ion binding; protein binding; calcium ion binding; unfolded protein binding; binding; ion binding;	K08054	CANX; calnexin	mmu05166 HTLV-I infection - Mus musculus (mouse); mmu04918 Thyroid hormone synthesis - Mus musculus (mouse); mmu04141 Protein processing in endoplasmic reticulum - Mus musculus (mouse); mmu04612 Antigen processing and presentation - Mus musculus (mouse); mmu04145 Phagosome - Mus musculus (mouse);	IPR009033; IPR008985; IPR013320;	Concanavalin A-like lectin/glucanases superfamily; Calreticulin/calnexin, P domain; Concanavalin A-like lectin/glucanase, subgroup;	Cd3g-Cd3e-Cd247-Canx complex;
P35564	526	5.33	Up	K	Calnexin	E.R.	organelle localization; single organism signaling; single-multicellular organism process; cellular protein metabolic process; single-organism process; cellular metabolic process; neurological system process; establishment of localization; organic substance metabolic process; protein folding; metabolic process; clathrin-mediated endocytosis; establishment of localization in cell; cell communicatio…	membrane; dendrite; nuclear outer membrane-endoplasmic reticulum membrane network; endoplasmic reticulum; organelle membrane; cytoplasmic vesicle; membrane-bounded vesicle; cytoplasmic membrane-bounded vesicle; vesicle; cytoplasm; neuronal cell body; cell projection cytoplasm; intrinsic to membrane; macromolecular complex; intracellular part; cell; dendritic spine; organelle part; pigment granule…	cation binding; metal ion binding; protein binding; calcium ion binding; unfolded protein binding; binding; ion binding;	K08054	CANX; calnexin	mmu05166 HTLV-I infection - Mus musculus (mouse); mmu04918 Thyroid hormone synthesis - Mus musculus (mouse); mmu04141 Protein processing in endoplasmic reticulum - Mus musculus (mouse); mmu04612 Antigen processing and presentation - Mus musculus (mouse); mmu04145 Phagosome - Mus musculus (mouse);	IPR009033; IPR008985; IPR013320;	Concanavalin A-like lectin/glucanases superfamily; Calreticulin/calnexin, P domain; Concanavalin A-like lectin/glucanase, subgroup;	Cd3g-Cd3e-Cd247-Canx complex;
P35564	531	5.79	Up	K	Calnexin	E.R.	organelle localization; single organism signaling; single-multicellular organism process; cellular protein metabolic process; single-organism process; cellular metabolic process; neurological system process; establishment of localization; organic substance metabolic process; protein folding; metabolic process; clathrin-mediated endocytosis; establishment of localization in cell; cell communicatio…	membrane; dendrite; nuclear outer membrane-endoplasmic reticulum membrane network; endoplasmic reticulum; organelle membrane; cytoplasmic vesicle; membrane-bounded vesicle; cytoplasmic membrane-bounded vesicle; vesicle; cytoplasm; neuronal cell body; cell projection cytoplasm; intrinsic to membrane; macromolecular complex; intracellular part; cell; dendritic spine; organelle part; pigment granule…	cation binding; metal ion binding; protein binding; calcium ion binding; unfolded protein binding; binding; ion binding;	K08054	CANX; calnexin	mmu05166 HTLV-I infection - Mus musculus (mouse); mmu04918 Thyroid hormone synthesis - Mus musculus (mouse); mmu04141 Protein processing in endoplasmic reticulum - Mus musculus (mouse); mmu04612 Antigen processing and presentation - Mus musculus (mouse); mmu04145 Phagosome - Mus musculus (mouse);	IPR009033; IPR008985; IPR013320;	Concanavalin A-like lectin/glucanases superfamily; Calreticulin/calnexin, P domain; Concanavalin A-like lectin/glucanase, subgroup;	Cd3g-Cd3e-Cd247-Canx complex;
P35979	41	5.52	Up	K	60S ribosomal protein L12	cyto	cellular protein metabolic process; biosynthetic process; primary metabolic process; cellular metabolic process; organic substance biosynthetic process; cellular biosynthetic process; organic substance metabolic process; metabolic process; cellular macromolecule biosynthetic process; cellular macromolecule metabolic process; gene expression; macromolecule metabolic process; protein metabolic proc…	ribosome; organelle; intracellular organelle; intracellular non-membrane-bounded organelle; cell part; intracellular; cytoplasm; macromolecular complex; intracellular part; cell; ribonucleoprotein complex; cytoplasmic part; non-membrane-bounded organelle;	organic cyclic compound binding; heterocyclic compound binding; RNA binding; binding; nucleic acid binding; structural molecule activity; structural constituent of ribosome;	K02870	RP-L12e; large subunit ribosomal protein L12e	mmu03010 Ribosome - Mus musculus (mouse);	IPR020783; IPR020784;	Ribosomal protein L11, N-terminal; Ribosomal protein L11, C-terminal;
P37804	21	6.95	Up	K	Transgelin	cyto	developmental process; single-multicellular organism process; organ development; muscle organ development; system development; single-organism developmental process; muscle structure development; single-organism process; multicellular organismal development; multicellular organismal process; anatomical structure development;	intracellular part; cell; cell part; intracellular; cytoplasm;	protein binding; binding;				IPR001715;	Calponin homology domain;
P38647	612	3.11	Up	K	Stress-70 protein, mitochondrial	mito	intracellular transport; cellular protein metabolic process; single-organism process; nuclear export; nuclear transport; cellular metabolic process; protein transport; establishment of localization; organic substance metabolic process; protein folding; metabolic process; establishment of localization in cell; intracellular protein transport; protein metabolic process; macromolecule metabolic proc…	mitochondrial matrix; intracellular organelle; mitochondrial nucleoid; mitochondrial part; intracellular non-membrane-bounded organelle; cytoplasm; intracellular organelle part; nuclear lumen; intracellular part; nucleolus; cell; mitochondrion; organelle part; non-membrane-bounded organelle; organelle; intracellular membrane-bounded organelle; membrane-enclosed lumen; nucleus; intracellular organ…	ATP binding; nucleoside phosphate binding; nucleoside binding; ion binding; protein binding; nucleotide binding; organic cyclic compound binding; heterocyclic compound binding; ribonucleoside binding; ribonucleotide binding; binding; purine ribonucleoside binding; anion binding; purine ribonucleotide binding; unfolded protein binding; adenyl ribonucleotide binding; purine nucleoside binding; aden…	K04043	dnaK; molecular chaperone DnaK	mmu05152 Tuberculosis - Mus musculus (mouse); mmu03018 RNA degradation - Mus musculus (mouse);
P40142	260	2.58	Up	K	Transketolase	cyto	regulation of growth; cellular aldehyde metabolic process; biosynthetic process; organic substance biosynthetic process; cellular metabolic process; phosphate-containing compound metabolic process; cellular biosynthetic process; organic substance metabolic process; organophosphate biosynthetic process; metabolic process; regulation of biological process; carbohydrate derivative biosynthetic proce…	organelle; intracellular membrane-bounded organelle; intracellular organelle; nucleus; cell part; intracellular; intracellular part; membrane-bounded organelle; cell;	catalytic activity; binding; transferase activity, transferring aldehyde or ketonic groups; ion binding; cation binding; metal ion binding; cofactor binding; transferase activity; transketolase activity;	K00615	E2.2.1.1; transketolase [EC:2.2.1.1]	mmu01100 Metabolic pathways - Mus musculus (mouse); mmu01230 Biosynthesis of amino acids - Mus musculus (mouse); mmu01200 Carbon metabolism - Mus musculus (mouse); mmu00030 Pentose phosphate pathway - Mus musculus (mouse);	IPR005474; IPR005476; IPR009014; IPR005475;	Transketolase, C-terminal; Transketolase-like, pyrimidine-binding domain; Transketolase, C-terminal/Pyruvate-ferredoxin oxidoreductase, domain II; Transketolase, N-terminal;
P41216	649	2.37	Up	K	Long-chain-fatty-acid--CoA ligase 1	cyto	single organism signaling; glycerolipid metabolic process; positive regulation of cellular protein metabolic process; cell surface receptor signaling pathway; single-organism process; cellular lipid metabolic process; biosynthetic process; cellular metabolic process; cellular response to cytokine stimulus; lipid biosynthetic process; establishment of localization; response to external stimulus; r…	membrane; endoplasmic reticulum; nuclear outer membrane-endoplasmic reticulum membrane network; outer membrane; organelle membrane; cell periphery; cytoplasm; microbody part; intrinsic to membrane; intracellular part; cell; organelle part; peroxisomal membrane; mitochondrial envelope; membrane part; intracellular; cell part; microbody; organelle outer membrane; membrane-bounded organelle; endopla…	ATP binding; nucleoside phosphate binding; long-chain fatty acid-CoA ligase activity; ligase activity; nucleoside binding; ion binding; ligase activity, forming carbon-sulfur bonds; nucleotide binding; organic cyclic compound binding; heterocyclic compound binding; ribonucleoside binding; catalytic activity; ribonucleotide binding; binding; purine ribonucleoside binding; fatty acid ligase activit…	K01897	ACSL; long-chain acyl-CoA synthetase [EC:6.2.1.3]	mmu03320 PPAR signaling pathway - Mus musculus (mouse); mmu01100 Metabolic pathways - Mus musculus (mouse); mmu01212 Fatty acid metabolism - Mus musculus (mouse); mmu00071 Fatty acid degradation - Mus musculus (mouse); mmu04146 Peroxisome - Mus musculus (mouse); mmu04920 Adipocytokine signaling pathway - Mus musculus (mouse);	IPR000873;	AMP-dependent synthetase/ligase;
P42669	153	2.47	Up	K	Transcriptional activator protein Pur-alpha	cyto	DNA unwinding involved in DNA replication; cellular developmental process; DNA geometric change; single-organism process; biosynthetic process; regulation of cell cycle process; negative regulation of RNA metabolic process; cellular metabolic process; regulation of RNA biosynthetic process; metabolic process; negative regulation of mitotic cell cycle phase transition; apoptotic process; cell cycl…	dendrite; nuclear replisome; cytoplasm; neuronal cell body; macromolecular complex; intracellular part; cell; organelle part; chromosomal part; non-membrane-bounded organelle; membrane-enclosed lumen; intracellular organelle lumen; nuclear chromosome part; cell part; intracellular; chromosome; replisome; neuron projection; membrane-bounded organelle; neuron part; protein-DNA complex; DNA replicat…	double-stranded telomeric DNA binding; DNA binding; translation regulator activity, nucleic acid binding; double-stranded DNA binding; single-stranded DNA binding; translation repressor activity, nucleic acid binding; telomeric DNA binding; protein binding; translation regulator activity; sequence-specific DNA binding; translation repressor activity; sequence-specific DNA binding transcription fa…
P42669	249	3.07	Up	K	Transcriptional activator protein Pur-alpha	cyto	DNA unwinding involved in DNA replication; cellular developmental process; DNA geometric change; single-organism process; biosynthetic process; regulation of cell cycle process; negative regulation of RNA metabolic process; cellular metabolic process; regulation of RNA biosynthetic process; metabolic process; negative regulation of mitotic cell cycle phase transition; apoptotic process; cell cycl…	dendrite; nuclear replisome; cytoplasm; neuronal cell body; macromolecular complex; intracellular part; cell; organelle part; chromosomal part; non-membrane-bounded organelle; membrane-enclosed lumen; intracellular organelle lumen; nuclear chromosome part; cell part; intracellular; chromosome; replisome; neuron projection; membrane-bounded organelle; neuron part; protein-DNA complex; DNA replicat…	double-stranded telomeric DNA binding; DNA binding; translation regulator activity, nucleic acid binding; double-stranded DNA binding; single-stranded DNA binding; translation repressor activity, nucleic acid binding; telomeric DNA binding; protein binding; translation regulator activity; sequence-specific DNA binding; translation repressor activity; sequence-specific DNA binding transcription fa…
P46471	17	2.65	Up	K	26S protease regulatory subunit 7	cyto	modification-dependent macromolecule catabolic process; cellular macromolecule catabolic process; proteolysis involved in cellular protein catabolic process; cellular protein catabolic process; modification-dependent protein catabolic process; cellular protein metabolic process; ubiquitin-dependent protein catabolic process; primary metabolic process; cellular metabolic process; organic substance…	intracellular organelle; proteasome complex; intracellular non-membrane-bounded organelle; cytoplasmic mRNA processing body; cytoplasm; macromolecular complex; intracellular part; cell; mitochondrion; non-membrane-bounded organelle; intracellular membrane-bounded organelle; organelle; nucleus; proteasome accessory complex; intracellular; cell part; ribonucleoprotein granule; ribonucleoprotein com…	ATP binding; nucleoside phosphate binding; nucleoside binding; ion binding; hydrolase activity, acting on acid anhydrides; hydrolase activity; nucleotide binding; nucleoside-triphosphatase activity; ATPase activity; organic cyclic compound binding; heterocyclic compound binding; ribonucleoside binding; pyrophosphatase activity; catalytic activity; ribonucleotide binding; binding; purine ribonucle…				IPR003959; IPR003593; IPR027417;	AAA+ ATPase domain; ATPase, AAA-type, core; P-loop containing nucleoside triphosphate hydrolase;
P47962	220	8.6	Up	K	60S ribosomal protein L5	nucl	cellular component biogenesis; ribonucleoprotein complex biogenesis; cellular aromatic compound metabolic process; cellular protein metabolic process; biosynthetic process; cellular metabolic process; ribosomal large subunit biogenesis; organic substance metabolic process; metabolic process; heterocycle metabolic process; nucleobase-containing compound metabolic process; rRNA processing; cellular…	ribosome; intracellular organelle; intracellular non-membrane-bounded organelle; cytosolic large ribosomal subunit; intracellular organelle part; cytoplasm; nuclear lumen; macromolecular complex; intracellular part; nucleolus; cytosol; cell; organelle part; non-membrane-bounded organelle; membrane-enclosed lumen; intracellular membrane-bounded organelle; organelle; nucleus; intracellular organell…	organic cyclic compound binding; heterocyclic compound binding; RNA binding; 5S rRNA binding; binding; nucleic acid binding; structural constituent of ribosome; structural molecule activity; rRNA binding;	K02932	RP-L5e; large subunit ribosomal protein L5e	mmu03010 Ribosome - Mus musculus (mouse);	IPR025607;	Ribosomal protein L5 eukaryotic/L18 archaeal, C-terminal;	Parvulin-associated pre-rRNP complex;
P47963	136	6.29	Up	K	60S ribosomal protein L13	cyto	cellular protein metabolic process; biosynthetic process; primary metabolic process; cellular metabolic process; organic substance biosynthetic process; cellular biosynthetic process; organic substance metabolic process; metabolic process; cellular macromolecule biosynthetic process; cellular macromolecule metabolic process; gene expression; macromolecule metabolic process; protein metabolic proc…	ribosome; organelle; intracellular organelle; intracellular non-membrane-bounded organelle; cell part; intracellular; cytoplasm; macromolecular complex; intracellular part; cell; ribonucleoprotein complex; cytoplasmic part; non-membrane-bounded organelle;	structural constituent of ribosome; structural molecule activity;	K02873	RP-L13e; large subunit ribosomal protein L13e	mmu03010 Ribosome - Mus musculus (mouse);			Parvulin-associated pre-rRNP complex;
P48678	378	2.19	Up	K	Lamin-B1	nucl	single organism signaling; regulation of cell death; regulation of cell aging; positive regulation of biosynthetic process; nuclear transport; protein transport; heart development; regulation of localization; protein localization to organelle; protein localization; protein import into nucleus; cardiac muscle cell development; single-organism transport; cellular response to stimulus; regulation of…	cytoplasm; macromolecular complex; intracellular part; cell; organelle part; non-membrane-bounded organelle; nuclear lamina; membrane-enclosed lumen; cytoskeleton; intracellular organelle lumen; intracellular; cell part; perinuclear region of cytoplasm; membrane-bounded organelle; organelle lumen; intracellular organelle; nuclear envelope; intracellular non-membrane-bounded organelle; cytoskeleta…	structural molecule activity;	K12641	LMNA; lamin A/C	mmu05410 Hypertrophic cardiomyopathy (HCM) - Mus musculus (mouse); mmu05412 Arrhythmogenic right ventricular cardiomyopathy (ARVC) - Mus musculus (mouse); mmu05414 Dilated cardiomyopathy - Mus musculus (mouse);	IPR001322;	Lamin Tail Domain;
P48678	420	2.3	Up	K	Prelamin-A/C	nucl	single organism signaling; regulation of cell death; regulation of cell aging; positive regulation of biosynthetic process; nuclear transport; protein transport; heart development; regulation of localization; protein localization to organelle; protein localization; protein import into nucleus; cardiac muscle cell development; single-organism transport; cellular response to stimulus; regulation of…	cytoplasm; macromolecular complex; intracellular part; cell; organelle part; non-membrane-bounded organelle; nuclear lamina; membrane-enclosed lumen; cytoskeleton; intracellular organelle lumen; intracellular; cell part; perinuclear region of cytoplasm; membrane-bounded organelle; organelle lumen; intracellular organelle; nuclear envelope; intracellular non-membrane-bounded organelle; cytoskeleta…	structural molecule activity;	K12641	LMNA; lamin A/C	mmu05410 Hypertrophic cardiomyopathy (HCM) - Mus musculus (mouse); mmu05412 Arrhythmogenic right ventricular cardiomyopathy (ARVC) - Mus musculus (mouse); mmu05414 Dilated cardiomyopathy - Mus musculus (mouse);	IPR001322;	Lamin Tail Domain;
P49817	26	3.37	Up	K	Caveolin-1	cyto	cellular component biogenesis; single organism signaling; regulation of leukocyte activation; regulation of cell death; gland development; reproductive process; cellular lipid metabolic process; negative regulation of protein binding; cellular metabolic process; regulation of protein serine/threonine kinase activity; metabolic process; angiogenesis; macromolecular complex assembly; acylglycerol m…	basolateral plasma membrane; membrane; endoplasmic reticulum; cell cortex; apical plasma membrane; organelle membrane; cytoplasmic vesicle; membrane-bounded vesicle; cell periphery; cytoplasmic membrane-bounded vesicle; vesicle; cytoplasm; cytoplasmic vesicle part; macromolecular complex; intrinsic to membrane; intracellular part; integral to plasma membrane; cell; organelle part; intracellular; …	peptidase activator activity; enzyme regulator activity; structural molecule activity; enzyme activator activity; peptidase regulator activity;	K06278	CAV1; caveolin 1	mmu05416 Viral myocarditis - Mus musculus (mouse); mmu04144 Endocytosis - Mus musculus (mouse); mmu04510 Focal adhesion - Mus musculus (mouse); mmu05100 Bacterial invasion of epithelial cells - Mus musculus (mouse); mmu05205 Proteoglycans in cancer - Mus musculus (mouse);
P50247	322	4.61	Up	K	Adenosylhomocysteinase	cyto	metabolic process; one-carbon metabolic process; cellular metabolic process; cellular process; single-organism metabolic process; small molecule metabolic process;	intracellular organelle; cytoplasmic vesicle; membrane-bounded vesicle; melanosome; cytoplasmic membrane-bounded vesicle; vesicle; cytoplasm; intracellular part; cell; pigment granule; intracellular membrane-bounded organelle; organelle; cell part; intracellular; membrane-bounded organelle; cytoplasmic part;	organic cyclic compound binding; heterocyclic compound binding; adenosylhomocysteinase activity; hydrolase activity, acting on ether bonds; nucleoside phosphate binding; catalytic activity; binding; hydrolase activity; nucleotide binding; trialkylsulfonium hydrolase activity; small molecule binding;	K01251	E3.3.1.1; adenosylhomocysteinase [EC:3.3.1.1]	mmu00270 Cysteine and methionine metabolism - Mus musculus (mouse); mmu01100 Metabolic pathways - Mus musculus (mouse);	IPR016040; IPR015878;	S-adenosyl-L-homocysteine hydrolase, NAD binding domain; NAD(P)-binding domain;
P50580	287	4.42	Up	K	Proliferation-associated protein 2G4	nucl	cellular component biogenesis; ribonucleoprotein complex biogenesis; posttranscriptional regulation of gene expression; biosynthetic process; cellular metabolic process; negative regulation of RNA metabolic process; regulation of RNA biosynthetic process; metabolic process; rRNA processing; macromolecule metabolic process; negative regulation of macromolecule biosynthetic process; rRNA metabolic …	intracellular organelle; intracellular non-membrane-bounded organelle; intracellular organelle part; cytoplasm; macromolecular complex; nuclear lumen; intracellular part; nucleolus; cell; organelle part; non-membrane-bounded organelle; intracellular membrane-bounded organelle; organelle; membrane-enclosed lumen; nucleus; intracellular organelle lumen; intracellular; cell part; ribonucleoprotein c…	organic cyclic compound binding; heterocyclic compound binding; DNA binding; RNA binding; binding; nucleic acid binding transcription factor activity; nucleic acid binding; sequence-specific DNA binding transcription factor activity;				IPR011991; IPR000994;	Peptidase M24, structural domain; Winged helix-turn-helix DNA-binding domain;
P51410	174	4.88	Up	K	60S ribosomal protein L9	cyto	cellular protein metabolic process; biosynthetic process; primary metabolic process; cellular metabolic process; organic substance biosynthetic process; cellular biosynthetic process; organic substance metabolic process; metabolic process; cellular macromolecule biosynthetic process; cellular macromolecule metabolic process; gene expression; macromolecule metabolic process; protein metabolic proc…	ribosome; intracellular organelle; intracellular non-membrane-bounded organelle; cytosolic large ribosomal subunit; intracellular organelle part; cytoplasm; macromolecular complex; intracellular part; cytosol; cell; organelle part; non-membrane-bounded organelle; organelle; large ribosomal subunit; ribosomal subunit; intracellular; cell part; cytosolic part; ribonucleoprotein complex; cytoplasmic…	organic cyclic compound binding; heterocyclic compound binding; RNA binding; binding; nucleic acid binding; structural molecule activity; structural constituent of ribosome; rRNA binding;	K02940	RP-L9e; large subunit ribosomal protein L9e	mmu03010 Ribosome - Mus musculus (mouse);	IPR020040;	Ribosomal protein L6, alpha-beta domain;
P53026	106	2.81	Up	K	60S ribosomal protein L10a	cyto_nucl	cellular protein metabolic process; biosynthetic process; primary metabolic process; cellular metabolic process; organic substance biosynthetic process; cellular biosynthetic process; organic substance metabolic process; metabolic process; cellular macromolecule biosynthetic process; cellular macromolecule metabolic process; gene expression; macromolecule metabolic process; protein metabolic proc…	intracellular organelle; ribosome; intracellular non-membrane-bounded organelle; cytoplasm; intracellular organelle part; macromolecular complex; intracellular part; cell; mitochondrion; organelle part; non-membrane-bounded organelle; intracellular membrane-bounded organelle; organelle; large ribosomal subunit; ribosomal subunit; cell part; intracellular; membrane-bounded organelle; ribonucleopro…	organic cyclic compound binding; heterocyclic compound binding; RNA binding; binding; nucleic acid binding; structural molecule activity; structural constituent of ribosome;	K02865	RP-L10Ae; large subunit ribosomal protein L10Ae	mmu03010 Ribosome - Mus musculus (mouse);	IPR023674; IPR016095; IPR016094;	Ribosomal protein L1, 3-layer alpha/beta-sandwich; Ribosomal protein L1, 2-layer alpha/beta-sandwich; Ribosomal protein L1-like;
P53395	295	2.36	Up	K	Lipoamide acyltransferase component of branched-chain alpha-keto acid dehydrogenase complex, mitochondrial	mito	cofactor biosynthetic process; fatty-acyl-CoA biosynthetic process; acyl-CoA biosynthetic process; fatty-acyl-CoA metabolic process; thioester metabolic process; coenzyme metabolic process; biosynthetic process; cellular metabolic process; organic substance biosynthetic process; acyl-CoA metabolic process; cellular biosynthetic process; thioester biosynthetic process; cofactor metabolic process; …	intracellular organelle; mitochondrial matrix; mitochondrial nucleoid; mitochondrial part; intracellular non-membrane-bounded organelle; cytoplasm; intracellular organelle part; intracellular part; cell; organelle part; mitochondrion; non-membrane-bounded organelle; cytoskeleton; membrane-enclosed lumen; intracellular membrane-bounded organelle; organelle; intracellular organelle lumen; microtubu…	transferase activity, transferring acyl groups; catalytic activity; binding; transferase activity; cofactor binding; transferase activity, transferring acyl groups other than amino-acyl groups; dihydrolipoyllysine-residue (2-methylpropanoyl)transferase activity;	K09699	DBT; 2-oxoisovalerate dehydrogenase E2 component (dihydrolipoyl transacylase) [EC:2.3.1.168]	mmu01100 Metabolic pathways - Mus musculus (mouse); mmu00280 Valine, leucine and isoleucine degradation - Mus musculus (mouse);	IPR004167; IPR001078; IPR011053; IPR000089; IPR023213;	2-oxoacid dehydrogenase acyltransferase, catalytic domain; E3 binding; Single hybrid motif; Biotin/lipoyl attachment; Chloramphenicol acetyltransferase-like domain;
P54071	48	2.99	Up	K	Isocitrate dehydrogenase [NADP], mitochondrial	mito	dicarboxylic acid metabolic process; tricarboxylic acid metabolic process; glyoxylate cycle; response to stress; oxidation-reduction process; small molecule metabolic process; tricarboxylic acid cycle; cellular aldehyde metabolic process; isocitrate metabolic process; response to stimulus; primary metabolic process; carbohydrate metabolic process; cellular respiration; cellular metabolic process;…	membrane; intracellular organelle; mitochondrial part; organelle membrane; organelle envelope; intracellular organelle part; cytoplasm; intracellular part; cell; organelle part; mitochondrion; mitochondrial envelope; intracellular membrane-bounded organelle; organelle; cell part; intracellular; envelope; organelle inner membrane; membrane-bounded organelle; mitochondrial inner membrane; mitochond…	magnesium ion binding; nucleoside phosphate binding; ion binding; isocitrate dehydrogenase activity; nucleotide binding; cofactor binding; oxidoreductase activity; oxidoreductase activity, acting on CH-OH group of donors; heterocyclic compound binding; organic cyclic compound binding; oxidoreductase activity, acting on the CH-OH group of donors, NAD or NADP as acceptor; catalytic activity; NAD bi…	K00031	IDH1; isocitrate dehydrogenase [EC:1.1.1.42]	mmu00020 Citrate cycle (TCA cycle) - Mus musculus (mouse); mmu01210 2-Oxocarboxylic acid metabolism - Mus musculus (mouse); mmu00480 Glutathione metabolism - Mus musculus (mouse); mmu01100 Metabolic pathways - Mus musculus (mouse); mmu01230 Biosynthesis of amino acids - Mus musculus (mouse); mmu01200 Carbon metabolism - Mus musculus (mouse); mmu04146 Peroxisome - Mus musculus (mouse);	IPR024084;	Isopropylmalate dehydrogenase-like domain;
P54071	106	2.01	Up	K	Isocitrate dehydrogenase [NADP], mitochondrial	mito	dicarboxylic acid metabolic process; tricarboxylic acid metabolic process; glyoxylate cycle; response to stress; oxidation-reduction process; small molecule metabolic process; tricarboxylic acid cycle; cellular aldehyde metabolic process; isocitrate metabolic process; response to stimulus; primary metabolic process; carbohydrate metabolic process; cellular respiration; cellular metabolic process;…	membrane; intracellular organelle; mitochondrial part; organelle membrane; organelle envelope; intracellular organelle part; cytoplasm; intracellular part; cell; organelle part; mitochondrion; mitochondrial envelope; intracellular membrane-bounded organelle; organelle; cell part; intracellular; envelope; organelle inner membrane; membrane-bounded organelle; mitochondrial inner membrane; mitochond…	magnesium ion binding; nucleoside phosphate binding; ion binding; isocitrate dehydrogenase activity; nucleotide binding; cofactor binding; oxidoreductase activity; oxidoreductase activity, acting on CH-OH group of donors; heterocyclic compound binding; organic cyclic compound binding; oxidoreductase activity, acting on the CH-OH group of donors, NAD or NADP as acceptor; catalytic activity; NAD bi…	K00031	IDH1; isocitrate dehydrogenase [EC:1.1.1.42]	mmu00020 Citrate cycle (TCA cycle) - Mus musculus (mouse); mmu01210 2-Oxocarboxylic acid metabolism - Mus musculus (mouse); mmu00480 Glutathione metabolism - Mus musculus (mouse); mmu01100 Metabolic pathways - Mus musculus (mouse); mmu01230 Biosynthesis of amino acids - Mus musculus (mouse); mmu01200 Carbon metabolism - Mus musculus (mouse); mmu04146 Peroxisome - Mus musculus (mouse);	IPR024084;	Isopropylmalate dehydrogenase-like domain;
P54071	243	2.63	Up	K	Isocitrate dehydrogenase [NADP], mitochondrial	mito	dicarboxylic acid metabolic process; tricarboxylic acid metabolic process; glyoxylate cycle; response to stress; oxidation-reduction process; small molecule metabolic process; tricarboxylic acid cycle; cellular aldehyde metabolic process; isocitrate metabolic process; response to stimulus; primary metabolic process; carbohydrate metabolic process; cellular respiration; cellular metabolic process;…	membrane; intracellular organelle; mitochondrial part; organelle membrane; organelle envelope; intracellular organelle part; cytoplasm; intracellular part; cell; organelle part; mitochondrion; mitochondrial envelope; intracellular membrane-bounded organelle; organelle; cell part; intracellular; envelope; organelle inner membrane; membrane-bounded organelle; mitochondrial inner membrane; mitochond…	magnesium ion binding; nucleoside phosphate binding; ion binding; isocitrate dehydrogenase activity; nucleotide binding; cofactor binding; oxidoreductase activity; oxidoreductase activity, acting on CH-OH group of donors; heterocyclic compound binding; organic cyclic compound binding; oxidoreductase activity, acting on the CH-OH group of donors, NAD or NADP as acceptor; catalytic activity; NAD bi…	K00031	IDH1; isocitrate dehydrogenase [EC:1.1.1.42]	mmu00020 Citrate cycle (TCA cycle) - Mus musculus (mouse); mmu01210 2-Oxocarboxylic acid metabolism - Mus musculus (mouse); mmu00480 Glutathione metabolism - Mus musculus (mouse); mmu01100 Metabolic pathways - Mus musculus (mouse); mmu01230 Biosynthesis of amino acids - Mus musculus (mouse); mmu01200 Carbon metabolism - Mus musculus (mouse); mmu04146 Peroxisome - Mus musculus (mouse);	IPR024084;	Isopropylmalate dehydrogenase-like domain;
P54071	263	2.34	Up	K	Isocitrate dehydrogenase [NADP], mitochondrial	mito	dicarboxylic acid metabolic process; tricarboxylic acid metabolic process; glyoxylate cycle; response to stress; oxidation-reduction process; small molecule metabolic process; tricarboxylic acid cycle; cellular aldehyde metabolic process; isocitrate metabolic process; response to stimulus; primary metabolic process; carbohydrate metabolic process; cellular respiration; cellular metabolic process;…	membrane; intracellular organelle; mitochondrial part; organelle membrane; organelle envelope; intracellular organelle part; cytoplasm; intracellular part; cell; organelle part; mitochondrion; mitochondrial envelope; intracellular membrane-bounded organelle; organelle; cell part; intracellular; envelope; organelle inner membrane; membrane-bounded organelle; mitochondrial inner membrane; mitochond…	magnesium ion binding; nucleoside phosphate binding; ion binding; isocitrate dehydrogenase activity; nucleotide binding; cofactor binding; oxidoreductase activity; oxidoreductase activity, acting on CH-OH group of donors; heterocyclic compound binding; organic cyclic compound binding; oxidoreductase activity, acting on the CH-OH group of donors, NAD or NADP as acceptor; catalytic activity; NAD bi…	K00031	IDH1; isocitrate dehydrogenase [EC:1.1.1.42]	mmu00020 Citrate cycle (TCA cycle) - Mus musculus (mouse); mmu01210 2-Oxocarboxylic acid metabolism - Mus musculus (mouse); mmu00480 Glutathione metabolism - Mus musculus (mouse); mmu01100 Metabolic pathways - Mus musculus (mouse); mmu01230 Biosynthesis of amino acids - Mus musculus (mouse); mmu01200 Carbon metabolism - Mus musculus (mouse); mmu04146 Peroxisome - Mus musculus (mouse);	IPR024084;	Isopropylmalate dehydrogenase-like domain;
P54071	282	2.59	Up	K	Isocitrate dehydrogenase [NADP], mitochondrial	mito	dicarboxylic acid metabolic process; tricarboxylic acid metabolic process; glyoxylate cycle; response to stress; oxidation-reduction process; small molecule metabolic process; tricarboxylic acid cycle; cellular aldehyde metabolic process; isocitrate metabolic process; response to stimulus; primary metabolic process; carbohydrate metabolic process; cellular respiration; cellular metabolic process;…	membrane; intracellular organelle; mitochondrial part; organelle membrane; organelle envelope; intracellular organelle part; cytoplasm; intracellular part; cell; organelle part; mitochondrion; mitochondrial envelope; intracellular membrane-bounded organelle; organelle; cell part; intracellular; envelope; organelle inner membrane; membrane-bounded organelle; mitochondrial inner membrane; mitochond…	magnesium ion binding; nucleoside phosphate binding; ion binding; isocitrate dehydrogenase activity; nucleotide binding; cofactor binding; oxidoreductase activity; oxidoreductase activity, acting on CH-OH group of donors; heterocyclic compound binding; organic cyclic compound binding; oxidoreductase activity, acting on the CH-OH group of donors, NAD or NADP as acceptor; catalytic activity; NAD bi…	K00031	IDH1; isocitrate dehydrogenase [EC:1.1.1.42]	mmu00020 Citrate cycle (TCA cycle) - Mus musculus (mouse); mmu01210 2-Oxocarboxylic acid metabolism - Mus musculus (mouse); mmu00480 Glutathione metabolism - Mus musculus (mouse); mmu01100 Metabolic pathways - Mus musculus (mouse); mmu01230 Biosynthesis of amino acids - Mus musculus (mouse); mmu01200 Carbon metabolism - Mus musculus (mouse); mmu04146 Peroxisome - Mus musculus (mouse);	IPR024084;	Isopropylmalate dehydrogenase-like domain;
P54071	384	3.06	Up	K	Isocitrate dehydrogenase [NADP], mitochondrial	mito	dicarboxylic acid metabolic process; tricarboxylic acid metabolic process; glyoxylate cycle; response to stress; oxidation-reduction process; small molecule metabolic process; tricarboxylic acid cycle; cellular aldehyde metabolic process; isocitrate metabolic process; response to stimulus; primary metabolic process; carbohydrate metabolic process; cellular respiration; cellular metabolic process;…	membrane; intracellular organelle; mitochondrial part; organelle membrane; organelle envelope; intracellular organelle part; cytoplasm; intracellular part; cell; organelle part; mitochondrion; mitochondrial envelope; intracellular membrane-bounded organelle; organelle; cell part; intracellular; envelope; organelle inner membrane; membrane-bounded organelle; mitochondrial inner membrane; mitochond…	magnesium ion binding; nucleoside phosphate binding; ion binding; isocitrate dehydrogenase activity; nucleotide binding; cofactor binding; oxidoreductase activity; oxidoreductase activity, acting on CH-OH group of donors; heterocyclic compound binding; organic cyclic compound binding; oxidoreductase activity, acting on the CH-OH group of donors, NAD or NADP as acceptor; catalytic activity; NAD bi…	K00031	IDH1; isocitrate dehydrogenase [EC:1.1.1.42]	mmu00020 Citrate cycle (TCA cycle) - Mus musculus (mouse); mmu01210 2-Oxocarboxylic acid metabolism - Mus musculus (mouse); mmu00480 Glutathione metabolism - Mus musculus (mouse); mmu01100 Metabolic pathways - Mus musculus (mouse); mmu01230 Biosynthesis of amino acids - Mus musculus (mouse); mmu01200 Carbon metabolism - Mus musculus (mouse); mmu04146 Peroxisome - Mus musculus (mouse);	IPR024084;	Isopropylmalate dehydrogenase-like domain;
P55264	50	3	Up	K	Adenosine kinase	nucl	regulation of leukocyte activation; nucleoside metabolic process; regulation of mononuclear cell proliferation; dATP biosynthetic process; positive regulation of muscle hypertrophy; purine ribonucleoside biosynthetic process; nucleoside biosynthetic process; nucleoside salvage; cellular metabolic process; deoxyribonucleotide biosynthetic process; ribose phosphate biosynthetic process; metabolic p…	organelle; intracellular membrane-bounded organelle; intracellular organelle; nucleus; cell part; intracellular; cytoplasm; intracellular part; cytosol; membrane-bounded organelle; cell; cytoplasmic part;	ATP binding; nucleoside kinase activity; nucleoside phosphate binding; phosphotransferase activity, alcohol group as acceptor; nucleobase-containing compound kinase activity; nucleoside binding; ion binding; nucleotide binding; organic cyclic compound binding; heterocyclic compound binding; ribonucleoside binding; kinase activity; catalytic activity; ribonucleotide binding; binding; purine ribonu…	K00856	E2.7.1.20; adenosine kinase [EC:2.7.1.20]	mmu01100 Metabolic pathways - Mus musculus (mouse); mmu00230 Purine metabolism - Mus musculus (mouse);	IPR011611;	Carbohydrate kinase PfkB;
P58252	152	2.59	Up	K	Elongation factor 2	cyto	translational elongation; cellular protein metabolic process; biosynthetic process; primary metabolic process; cellular metabolic process; organic substance biosynthetic process; cellular biosynthetic process; organic substance metabolic process; metabolic process; cellular macromolecule biosynthetic process; cellular macromolecule metabolic process; gene expression; macromolecule metabolic proce…	cell part; intracellular; cytoplasm; macromolecular complex; intracellular part; cell; ribonucleoprotein complex; polysome;	RNA binding; nucleoside phosphate binding; translation elongation factor activity; nucleoside binding; ion binding; hydrolase activity, acting on acid anhydrides; hydrolase activity; nucleotide binding; nucleoside-triphosphatase activity; heterocyclic compound binding; organic cyclic compound binding; translation factor activity, nucleic acid binding; ribonucleoside binding; pyrophosphatase activ…	K03234	EEF2; elongation factor 2	mmu04152 AMPK signaling pathway - Mus musculus (mouse); mmu04921 Oxytocin signaling pathway - Mus musculus (mouse);	IPR027417; IPR000795; IPR005517; IPR005225; IPR004161; IPR000640; IPR020568; IPR014721; IPR009022; IPR009000;	Elongation factor, GTP-binding domain; Small GTP-binding protein domain; Translation elongation factor EFG/EF2, domain IV; Ribosomal protein S5 domain 2-type fold, subgroup; Translation elongation factor EFG, V domain; Elongation factor G, III-V domain; Translation protein, beta-barrel domain; Ribosomal protein S5 domain 2-type fold; P-loop containing nucleoside triphosphate hydrolase; Translatio…
P58252	252	3.4	Up	K	Elongation factor 2	cyto	translational elongation; cellular protein metabolic process; biosynthetic process; primary metabolic process; cellular metabolic process; organic substance biosynthetic process; cellular biosynthetic process; organic substance metabolic process; metabolic process; cellular macromolecule biosynthetic process; cellular macromolecule metabolic process; gene expression; macromolecule metabolic proce…	cell part; intracellular; cytoplasm; macromolecular complex; intracellular part; cell; ribonucleoprotein complex; polysome;	RNA binding; nucleoside phosphate binding; translation elongation factor activity; nucleoside binding; ion binding; hydrolase activity, acting on acid anhydrides; hydrolase activity; nucleotide binding; nucleoside-triphosphatase activity; heterocyclic compound binding; organic cyclic compound binding; translation factor activity, nucleic acid binding; ribonucleoside binding; pyrophosphatase activ…	K03234	EEF2; elongation factor 2	mmu04152 AMPK signaling pathway - Mus musculus (mouse); mmu04921 Oxytocin signaling pathway - Mus musculus (mouse);	IPR027417; IPR000795; IPR005517; IPR005225; IPR004161; IPR000640; IPR020568; IPR014721; IPR009022; IPR009000;	Elongation factor, GTP-binding domain; Small GTP-binding protein domain; Translation elongation factor EFG/EF2, domain IV; Ribosomal protein S5 domain 2-type fold, subgroup; Translation elongation factor EFG, V domain; Elongation factor G, III-V domain; Translation protein, beta-barrel domain; Ribosomal protein S5 domain 2-type fold; P-loop containing nucleoside triphosphate hydrolase; Translatio…
P58252	328	3.52	Up	K	Elongation factor 2	cyto	translational elongation; cellular protein metabolic process; biosynthetic process; primary metabolic process; cellular metabolic process; organic substance biosynthetic process; cellular biosynthetic process; organic substance metabolic process; metabolic process; cellular macromolecule biosynthetic process; cellular macromolecule metabolic process; gene expression; macromolecule metabolic proce…	cell part; intracellular; cytoplasm; macromolecular complex; intracellular part; cell; ribonucleoprotein complex; polysome;	RNA binding; nucleoside phosphate binding; translation elongation factor activity; nucleoside binding; ion binding; hydrolase activity, acting on acid anhydrides; hydrolase activity; nucleotide binding; nucleoside-triphosphatase activity; heterocyclic compound binding; organic cyclic compound binding; translation factor activity, nucleic acid binding; ribonucleoside binding; pyrophosphatase activ…	K03234	EEF2; elongation factor 2	mmu04152 AMPK signaling pathway - Mus musculus (mouse); mmu04921 Oxytocin signaling pathway - Mus musculus (mouse);	IPR027417; IPR000795; IPR005517; IPR005225; IPR004161; IPR000640; IPR020568; IPR014721; IPR009022; IPR009000;	Elongation factor, GTP-binding domain; Small GTP-binding protein domain; Translation elongation factor EFG/EF2, domain IV; Ribosomal protein S5 domain 2-type fold, subgroup; Translation elongation factor EFG, V domain; Elongation factor G, III-V domain; Translation protein, beta-barrel domain; Ribosomal protein S5 domain 2-type fold; P-loop containing nucleoside triphosphate hydrolase; Translatio…
P58252	439	7.45	Up	K	Elongation factor 2	cyto	translational elongation; cellular protein metabolic process; biosynthetic process; primary metabolic process; cellular metabolic process; organic substance biosynthetic process; cellular biosynthetic process; organic substance metabolic process; metabolic process; cellular macromolecule biosynthetic process; cellular macromolecule metabolic process; gene expression; macromolecule metabolic proce…	cell part; intracellular; cytoplasm; macromolecular complex; intracellular part; cell; ribonucleoprotein complex; polysome;	RNA binding; nucleoside phosphate binding; translation elongation factor activity; nucleoside binding; ion binding; hydrolase activity, acting on acid anhydrides; hydrolase activity; nucleotide binding; nucleoside-triphosphatase activity; heterocyclic compound binding; organic cyclic compound binding; translation factor activity, nucleic acid binding; ribonucleoside binding; pyrophosphatase activ…	K03234	EEF2; elongation factor 2	mmu04152 AMPK signaling pathway - Mus musculus (mouse); mmu04921 Oxytocin signaling pathway - Mus musculus (mouse);	IPR027417; IPR000795; IPR005517; IPR005225; IPR004161; IPR000640; IPR020568; IPR014721; IPR009022; IPR009000;	Elongation factor, GTP-binding domain; Small GTP-binding protein domain; Translation elongation factor EFG/EF2, domain IV; Ribosomal protein S5 domain 2-type fold, subgroup; Translation elongation factor EFG, V domain; Elongation factor G, III-V domain; Translation protein, beta-barrel domain; Ribosomal protein S5 domain 2-type fold; P-loop containing nucleoside triphosphate hydrolase; Translatio…
P58252	445	4.62	Up	K	Elongation factor 2	cyto	translational elongation; cellular protein metabolic process; biosynthetic process; primary metabolic process; cellular metabolic process; organic substance biosynthetic process; cellular biosynthetic process; organic substance metabolic process; metabolic process; cellular macromolecule biosynthetic process; cellular macromolecule metabolic process; gene expression; macromolecule metabolic proce…	cell part; intracellular; cytoplasm; macromolecular complex; intracellular part; cell; ribonucleoprotein complex; polysome;	RNA binding; nucleoside phosphate binding; translation elongation factor activity; nucleoside binding; ion binding; hydrolase activity, acting on acid anhydrides; hydrolase activity; nucleotide binding; nucleoside-triphosphatase activity; heterocyclic compound binding; organic cyclic compound binding; translation factor activity, nucleic acid binding; ribonucleoside binding; pyrophosphatase activ…	K03234	EEF2; elongation factor 2	mmu04152 AMPK signaling pathway - Mus musculus (mouse); mmu04921 Oxytocin signaling pathway - Mus musculus (mouse);	IPR027417; IPR000795; IPR005517; IPR005225; IPR004161; IPR000640; IPR020568; IPR014721; IPR009022; IPR009000;	Elongation factor, GTP-binding domain; Small GTP-binding protein domain; Translation elongation factor EFG/EF2, domain IV; Ribosomal protein S5 domain 2-type fold, subgroup; Translation elongation factor EFG, V domain; Elongation factor G, III-V domain; Translation protein, beta-barrel domain; Ribosomal protein S5 domain 2-type fold; P-loop containing nucleoside triphosphate hydrolase; Translatio…
P58252	571	2.22	Up	K	Elongation factor 2	cyto	translational elongation; cellular protein metabolic process; biosynthetic process; primary metabolic process; cellular metabolic process; organic substance biosynthetic process; cellular biosynthetic process; organic substance metabolic process; metabolic process; cellular macromolecule biosynthetic process; cellular macromolecule metabolic process; gene expression; macromolecule metabolic proce…	cell part; intracellular; cytoplasm; macromolecular complex; intracellular part; cell; ribonucleoprotein complex; polysome;	RNA binding; nucleoside phosphate binding; translation elongation factor activity; nucleoside binding; ion binding; hydrolase activity, acting on acid anhydrides; hydrolase activity; nucleotide binding; nucleoside-triphosphatase activity; heterocyclic compound binding; organic cyclic compound binding; translation factor activity, nucleic acid binding; ribonucleoside binding; pyrophosphatase activ…	K03234	EEF2; elongation factor 2	mmu04152 AMPK signaling pathway - Mus musculus (mouse); mmu04921 Oxytocin signaling pathway - Mus musculus (mouse);	IPR027417; IPR000795; IPR005517; IPR005225; IPR004161; IPR000640; IPR020568; IPR014721; IPR009022; IPR009000;	Elongation factor, GTP-binding domain; Small GTP-binding protein domain; Translation elongation factor EFG/EF2, domain IV; Ribosomal protein S5 domain 2-type fold, subgroup; Translation elongation factor EFG, V domain; Elongation factor G, III-V domain; Translation protein, beta-barrel domain; Ribosomal protein S5 domain 2-type fold; P-loop containing nucleoside triphosphate hydrolase; Translatio…
P60904	46	2.23	Up	K	DnaJ homolog subfamily C member 5	cyto	regulation of cellular process; negative regulation of neuron death; regulation of cell death; negative regulation of programmed cell death; regulation of programmed cell death; regulation of neuron apoptotic process; cellular protein metabolic process; negative regulation of biological process; negative regulation of cellular process; primary metabolic process; cellular metabolic process; organi…	membrane; intracellular organelle; cytoplasmic vesicle; cell periphery; membrane-bounded vesicle; melanosome; cytoplasmic membrane-bounded vesicle; vesicle; cytoplasm; intracellular part; cell; coated vesicle; plasma membrane; pigment granule; synapse; intracellular membrane-bounded organelle; organelle; synaptic vesicle; clathrin-coated vesicle; intracellular; cell part; membrane-bounded organel…		K09525	DNAJC5; DnaJ homolog subfamily C member 5	mmu04141 Protein processing in endoplasmic reticulum - Mus musculus (mouse);	IPR001623;	DnaJ domain;
P61164	361	2.04	Up	K	Alpha-centractin	cysk		intracellular organelle; intracellular non-membrane-bounded organelle; cytoskeletal part; cytoplasm; intracellular organelle part; intracellular part; cell; organelle part; non-membrane-bounded organelle; organelle; cytoskeleton; microtubule organizing center; microtubule cytoskeleton; centrosome; cell part; intracellular;	ATP binding; nucleoside phosphate binding; nucleoside binding; ion binding; nucleotide binding; organic cyclic compound binding; heterocyclic compound binding; ribonucleoside binding; ribonucleotide binding; binding; purine ribonucleoside binding; anion binding; purine ribonucleotide binding; adenyl ribonucleotide binding; purine nucleoside binding; adenyl nucleotide binding; purine nucleotide bi…	K16575
P61255	51	3.93	Up	K	60S ribosomal protein L26	nucl	cellular component biogenesis; ribonucleoprotein complex biogenesis; cellular aromatic compound metabolic process; cellular protein metabolic process; biosynthetic process; cellular metabolic process; ribosomal large subunit biogenesis; organic substance metabolic process; metabolic process; heterocycle metabolic process; nucleobase-containing compound metabolic process; rRNA processing; cellular…	ribosome; intracellular organelle; intracellular non-membrane-bounded organelle; cytosolic large ribosomal subunit; intracellular organelle part; cytoplasm; macromolecular complex; intracellular part; cytosol; cell; organelle part; non-membrane-bounded organelle; organelle; large ribosomal subunit; intracellular; cell part; ribosomal subunit; cytosolic part; ribonucleoprotein complex; cytoplasmic…	structural constituent of ribosome; structural molecule activity;	K02898	RP-L26e; large subunit ribosomal protein L26e	mmu03010 Ribosome - Mus musculus (mouse);	IPR008991; IPR014722; IPR005824;	KOW; Ribosomal protein L2 domain 2; Translation protein SH3-like domain;	Parvulin-associated pre-rRNP complex;
P61255	136	4.05	Up	K	60S ribosomal protein L26	nucl	cellular component biogenesis; ribonucleoprotein complex biogenesis; cellular aromatic compound metabolic process; cellular protein metabolic process; biosynthetic process; cellular metabolic process; ribosomal large subunit biogenesis; organic substance metabolic process; metabolic process; heterocycle metabolic process; nucleobase-containing compound metabolic process; rRNA processing; cellular…	ribosome; intracellular organelle; intracellular non-membrane-bounded organelle; cytosolic large ribosomal subunit; intracellular organelle part; cytoplasm; macromolecular complex; intracellular part; cytosol; cell; organelle part; non-membrane-bounded organelle; organelle; large ribosomal subunit; intracellular; cell part; ribosomal subunit; cytosolic part; ribonucleoprotein complex; cytoplasmic…	structural constituent of ribosome; structural molecule activity;	K02898	RP-L26e; large subunit ribosomal protein L26e	mmu03010 Ribosome - Mus musculus (mouse);	IPR008991; IPR014722; IPR005824;	KOW; Ribosomal protein L2 domain 2; Translation protein SH3-like domain;	Parvulin-associated pre-rRNP complex;
P62204	22	2.52	Up	K	Calmodulin	cyto_nucl	regulation of cellular process; response to organic cyclic compound; response to oxygen-containing compound; response to alcohol; response to organic substance; response to stimulus; regulation of cell cycle process; regulation of cytokinesis; response to glucocorticoid stimulus; response to metal ion; response to mineralocorticoid stimulus; response to amine stimulus; response to lipid; response…	intracellular organelle; spindle pole; microtubule; intracellular non-membrane-bounded organelle; cytoskeletal part; cytoplasm; intracellular organelle part; macromolecular complex; intracellular part; cytosol; cell; spindle; organelle part; spindle microtubule; non-membrane-bounded organelle; organelle; cytoskeleton; microtubule organizing center; microtubule cytoskeleton; centrosome; intracellu…	cation binding; metal ion binding; calcium ion binding; binding; ion binding;	K02183	CALM; calmodulin	mmu04915 Estrogen signaling pathway - Mus musculus (mouse); mmu05010 Alzheimer's disease - Mus musculus (mouse); mmu05034 Alcoholism - Mus musculus (mouse); mmu04740 Olfactory transduction - Mus musculus (mouse); mmu05133 Pertussis - Mus musculus (mouse); mmu04070 Phosphatidylinositol signaling system - Mus musculus (mouse); mmu04024 cAMP signaling pathway - Mus musculus (mouse); mmu04114 Oocyte …	IPR011992; IPR002048;	EF-hand domain; EF-hand domain pair;
P62204	78	4.32	Up	K	Calmodulin	cyto_nucl	regulation of cellular process; response to organic cyclic compound; response to oxygen-containing compound; response to alcohol; response to organic substance; response to stimulus; regulation of cell cycle process; regulation of cytokinesis; response to glucocorticoid stimulus; response to metal ion; response to mineralocorticoid stimulus; response to amine stimulus; response to lipid; response…	intracellular organelle; spindle pole; microtubule; intracellular non-membrane-bounded organelle; cytoskeletal part; cytoplasm; intracellular organelle part; macromolecular complex; intracellular part; cytosol; cell; spindle; organelle part; spindle microtubule; non-membrane-bounded organelle; organelle; cytoskeleton; microtubule organizing center; microtubule cytoskeleton; centrosome; intracellu…	cation binding; metal ion binding; calcium ion binding; binding; ion binding;	K02183	CALM; calmodulin	mmu04915 Estrogen signaling pathway - Mus musculus (mouse); mmu05010 Alzheimer's disease - Mus musculus (mouse); mmu05034 Alcoholism - Mus musculus (mouse); mmu04740 Olfactory transduction - Mus musculus (mouse); mmu05133 Pertussis - Mus musculus (mouse); mmu04070 Phosphatidylinositol signaling system - Mus musculus (mouse); mmu04024 cAMP signaling pathway - Mus musculus (mouse); mmu04114 Oocyte …	IPR011992; IPR002048;	EF-hand domain; EF-hand domain pair;
P62270	47	4.35	Up	K	40S ribosomal protein S18	cyto	cellular component biogenesis; ribonucleoprotein complex biogenesis; cellular protein metabolic process; ribosome biogenesis; biosynthetic process; primary metabolic process; cellular metabolic process; organic substance biosynthetic process; cellular biosynthetic process; organic substance metabolic process; metabolic process; cellular macromolecule biosynthetic process; cellular macromolecule m…	ribosome; intracellular organelle; intracellular non-membrane-bounded organelle; small ribosomal subunit; intracellular organelle part; cytoplasm; macromolecular complex; intracellular part; cytosol; cell; organelle part; non-membrane-bounded organelle; organelle; ribosomal subunit; intracellular; cell part; cytosolic part; ribonucleoprotein complex; cytosolic small ribosomal subunit; cytoplasmic…	organic cyclic compound binding; heterocyclic compound binding; RNA binding; binding; nucleic acid binding; structural molecule activity; structural constituent of ribosome; rRNA binding;	K02964	RP-S18e; small subunit ribosomal protein S18e	mmu03010 Ribosome - Mus musculus (mouse);	IPR027437; IPR010979;	Ribosomal protein S13-like, H2TH; 30s ribosomal protein S13, C-terminal;
P62754	203	4.17	Up	K	40S ribosomal protein S6	cyto	cellular component biogenesis; single organism signaling; regulation of cell death; regulation of biological quality; ribonucleoprotein complex biogenesis; ribonucleoprotein complex assembly; glucose homeostasis; single-organism process; biosynthetic process; cellular metabolic process; TOR signaling cascade; metabolic process; signal transduction; ribonucleoprotein complex subunit organization; …	ribosome; intracellular organelle; intracellular non-membrane-bounded organelle; small ribosomal subunit; intracellular organelle part; cytoplasm; nuclear lumen; macromolecular complex; intracellular part; nucleolus; cytosol; cell; organelle part; non-membrane-bounded organelle; membrane-enclosed lumen; intracellular membrane-bounded organelle; organelle; nucleus; intracellular organelle lumen; r…	structural constituent of ribosome; structural molecule activity;	K02991	RP-S6e; small subunit ribosomal protein S6e	mmu04066 HIF-1 signaling pathway - Mus musculus (mouse); mmu03010 Ribosome - Mus musculus (mouse); mmu04150 mTOR signaling pathway - Mus musculus (mouse); mmu04910 Insulin signaling pathway - Mus musculus (mouse); mmu05205 Proteoglycans in cancer - Mus musculus (mouse); mmu04151 PI3K-Akt signaling pathway - Mus musculus (mouse);			Parvulin-associated pre-rRNP complex;
P62843	72	3.48	Up	K	40S ribosomal protein S15	cyto	cellular protein metabolic process; biosynthetic process; primary metabolic process; cellular metabolic process; organic substance biosynthetic process; cellular biosynthetic process; organic substance metabolic process; metabolic process; cellular macromolecule biosynthetic process; cellular macromolecule metabolic process; gene expression; macromolecule metabolic process; protein metabolic proc…	ribosome; intracellular organelle; intracellular non-membrane-bounded organelle; small ribosomal subunit; intracellular organelle part; cytoplasm; macromolecular complex; intracellular part; cell; organelle part; non-membrane-bounded organelle; organelle; ribosomal subunit; intracellular; cell part; ribonucleoprotein complex; cytoplasmic part;	organic cyclic compound binding; heterocyclic compound binding; RNA binding; binding; nucleic acid binding; structural molecule activity; structural constituent of ribosome;	K02958	RP-S15e; small subunit ribosomal protein S15e	mmu03010 Ribosome - Mus musculus (mouse);	IPR023575;	Ribosomal protein S19, superfamily;
P62908	10	2.92	Up	K	40S ribosomal protein S3	cyto	regulation of cell death; negative regulation of sequence-specific DNA binding transcription factor activity; single-organism process; biosynthetic process; cellular metabolic process; negative regulation of NF-kappaB transcription factor activity; regulation of DNA repair; regulation of RNA biosynthetic process; metabolic process; positive regulation of molecular function; apoptotic process; pro…	membrane; cell periphery; ruffle membrane; small ribosomal subunit; cytoplasm; macromolecular complex; intracellular part; cell; organelle part; non-membrane-bounded organelle; leading edge membrane; ribosomal subunit; membrane part; intracellular; cell part; cytosolic part; membrane-bounded organelle; cytosolic ribosome; intracellular organelle; ribosome; cell leading edge; cell projection; intr…	DNA binding; RNA binding; lyase activity; hydrolase activity; structural constituent of ribosome; carbon-oxygen lyase activity; heterocyclic compound binding; organic cyclic compound binding; DNA-(apurinic or apyrimidinic site) lyase activity; mRNA binding; catalytic activity; binding; hydrolase activity, acting on ester bonds; nuclease activity; nucleic acid binding; damaged DNA binding; structu…	K02985	RP-S3e; small subunit ribosomal protein S3e	mmu03010 Ribosome - Mus musculus (mouse);	IPR004044; IPR009019; IPR004087; IPR015946; IPR001351;	Ribosomal protein S3, C-terminal; K homology domain-like, alpha/beta; K Homology domain; K Homology domain, type 2; K homology domain, prokaryotic type;	Parvulin-associated pre-rRNP complex;
P62984	29	4.42	Up	K	Ubiquitin-60S ribosomal protein L40	extr	cellular protein metabolic process; biosynthetic process; primary metabolic process; cellular metabolic process; organic substance biosynthetic process; cellular biosynthetic process; organic substance metabolic process; metabolic process; cellular macromolecule biosynthetic process; cellular macromolecule metabolic process; gene expression; macromolecule metabolic process; protein metabolic proc…	ribosome; intracellular organelle; intracellular non-membrane-bounded organelle; cytosolic large ribosomal subunit; intracellular organelle part; cytoplasm; nuclear lumen; macromolecular complex; intracellular part; cytosol; cell; organelle part; non-membrane-bounded organelle; membrane-enclosed lumen; intracellular membrane-bounded organelle; organelle; nucleus; nucleoplasm; large ribosomal subu…	protein binding; structural constituent of ribosome; structural molecule activity; binding;	K02927	RP-L40e; large subunit ribosomal protein L40e	mmu03010 Ribosome - Mus musculus (mouse);	IPR000626;	Ubiquitin-like;
P63017	589	2.77	Up	K	Heat shock cognate 71 kDa protein	cyto	chaperone-mediated protein folding; biosynthetic process; negative regulation of RNA metabolic process; cellular metabolic process; protein folding; regulation of RNA biosynthetic process; 'de novo' protein folding; metabolic process; negative regulation of macromolecule biosynthetic process; macromolecule metabolic process; protein metabolic process; regulation of cell cycle; RNA processing; reg…	extracellular region part; cytoplasmic vesicle; membrane-bounded vesicle; Prp19 complex; cytoplasmic membrane-bounded vesicle; vesicle; cytoplasm; macromolecular complex; intracellular part; cell; organelle part; pigment granule; non-membrane-bounded organelle; extracellular vesicular exosome; membrane-enclosed lumen; intracellular organelle lumen; intracellular; cell part; extracellular membrane…	ATP binding; nucleoside phosphate binding; nucleoside binding; ion binding; hydrolase activity, acting on acid anhydrides; hydrolase activity; nucleotide binding; nucleoside-triphosphatase activity; ATPase activity; organic cyclic compound binding; heterocyclic compound binding; ribonucleoside binding; pyrophosphatase activity; catalytic activity; ribonucleotide binding; binding; ATPase activity,…	K03283	HSPA1_8; heat shock 70kDa protein 1/8	mmu04915 Estrogen signaling pathway - Mus musculus (mouse); mmu03040 Spliceosome - Mus musculus (mouse); mmu05164 Influenza A - Mus musculus (mouse); mmu04144 Endocytosis - Mus musculus (mouse); mmu05145 Toxoplasmosis - Mus musculus (mouse); mmu04141 Protein processing in endoplasmic reticulum - Mus musculus (mouse); mmu05134 Legionellosis - Mus musculus (mouse); mmu05162 Measles - Mus musculus (…			Hsp110-Hsc70-Hsp25 complex; Profilin 2 complex; Profilin 1 complex;
P63028	107	3.33	Up	K	Translationally-controlled tumor protein	cyto_nucl	regulation of cellular process; single-multicellular organism process; negative regulation of developmental process; regulation of cell death; negative regulation of programmed cell death; cellular developmental process; regulation of programmed cell death; single-organism process; stem cell development; negative regulation of cellular process; negative regulation of biological process; response …	tubulin complex; extracellular space; extracellular region part; cytoplasm; macromolecular complex; intracellular part; cell; organelle part; non-membrane-bounded organelle; membrane-enclosed lumen; cytoskeleton; nucleoplasm; intracellular organelle lumen; cell part; intracellular; endosome; membrane-bounded organelle; multivesicular body; organelle lumen; intracellular organelle; late endosome; …	cation binding; metal ion binding; calcium ion binding; binding; ion binding;				IPR011323; IPR011057;	Mss4-like; Mss4/translationally controlled tumour-associated TCTP;
P63242	68	2.49	Up	K	Eukaryotic translation initiation factor 5A-1	cyto	RNA transport; regulation of cell death; positive regulation of cellular protein metabolic process; organic acid biosynthetic process; posttranscriptional regulation of gene expression; positive regulation of protein complex disassembly; positive regulation of biosynthetic process; regulation of translational termination; single-organism process; cellular modified amino acid biosynthetic process;…	membrane; dendrite; endoplasmic reticulum; nuclear outer membrane-endoplasmic reticulum membrane network; organelle membrane; cytoplasm; neuronal cell body; macromolecular complex; intrinsic to membrane; intracellular part; cell; organelle part; intracellular; membrane part; cell part; neuron projection; membrane-bounded organelle; neuron part; endoplasmic reticulum membrane; intracellular organe…	ribosome binding; organic cyclic compound binding; heterocyclic compound binding; translation factor activity, nucleic acid binding; RNA binding; translation elongation factor activity; binding; nucleic acid binding; ribonucleoprotein complex binding;	K03263			IPR008991; IPR012340; IPR014722; IPR020189;	Ribosomal protein L2 domain 2; Translation elongation factor, IF5A C-terminal; Nucleic acid-binding, OB-fold; Translation protein SH3-like domain;
P63325	25	4.21	Up	K	40S ribosomal protein S10	nucl	cellular component biogenesis; cellular component organization; cellular macromolecular complex assembly; ribonucleoprotein complex biogenesis; ribonucleoprotein complex assembly; ribosomal small subunit biogenesis; single-organism cellular process; ribosomal small subunit assembly; single-organism process; ribosome biogenesis; macromolecular complex subunit organization; ribosome assembly; ribon…	ribosome; intracellular organelle; intracellular non-membrane-bounded organelle; small ribosomal subunit; cytoplasm; intracellular organelle part; macromolecular complex; nuclear lumen; intracellular part; nucleolus; cytosol; cell; organelle part; non-membrane-bounded organelle; organelle; intracellular membrane-bounded organelle; membrane-enclosed lumen; nucleus; intracellular organelle lumen; r…	structural constituent of ribosome; structural molecule activity;	K02947	RP-S10e; small subunit ribosomal protein S10e	mmu03010 Ribosome - Mus musculus (mouse);	IPR005326;	Plectin/S10, N-terminal;
P68254	85	3.47	Up	K	14-3-3 protein theta	cyto	single organism signaling; regulation of cellular process; intracellular transport; regulation of macromolecule metabolic process; regulation of nucleobase-containing compound metabolic process; single-organism process; negative regulation of biological process; negative regulation of cellular metabolic process; negative regulation of cellular process; response to stimulus; negative regulation of…	intracellular part; cell; cell part; intracellular; cytoplasm;	protein domain specific binding; protein binding; binding;	K16197	YWHAB_Q_Z; 14-3-3 protein beta/theta/zeta	mmu04390 Hippo signaling pathway - Mus musculus (mouse); mmu05203 Viral carcinogenesis - Mus musculus (mouse); mmu05161 Hepatitis B - Mus musculus (mouse); mmu05169 Epstein-Barr virus infection - Mus musculus (mouse); mmu04114 Oocyte meiosis - Mus musculus (mouse); mmu04110 Cell cycle - Mus musculus (mouse); mmu04151 PI3K-Akt signaling pathway - Mus musculus (mouse);	IPR023410;	14-3-3 domain;	Ksr1 complex, EGF stimulated; TEAD2-multiprotein complex; Ksr1-CK2-MEK-14-3-3 complex, PDGF treated; B-Ksr1-MEK-MAPK-14-3-3 complex; Ksr1 complex, unstimulated;
P97351	28	4.88	Up	K	40S ribosomal protein S3a	nucl	developmental process; death; cellular developmental process; cellular protein metabolic process; single-organism cellular process; single-organism process; biosynthetic process; primary metabolic process; organic substance biosynthetic process; cellular metabolic process; cellular biosynthetic process; organic substance metabolic process; metabolic process; cell differentiation; cellular macromo…	ribosome; intracellular organelle; intracellular non-membrane-bounded organelle; cytoplasm; macromolecular complex; intracellular part; cytosol; cell; non-membrane-bounded organelle; organelle; intracellular membrane-bounded organelle; nucleus; intracellular; cell part; ribonucleoprotein complex; membrane-bounded organelle; cytoplasmic part;	structural constituent of ribosome; structural molecule activity;	K02984	RP-S3Ae; small subunit ribosomal protein S3Ae	mmu03010 Ribosome - Mus musculus (mouse);			Parvulin-associated pre-rRNP complex;
Q01768	12	3.95	Up	K	Nucleoside diphosphate kinase B	cyto	purine nucleoside metabolic process; nucleoside metabolic process; pyrimidine ribonucleoside biosynthetic process; nucleoside diphosphate phosphorylation; pyrimidine nucleoside triphosphate metabolic process; nucleotide metabolic process; purine ribonucleoside biosynthetic process; nucleoside biosynthetic process; biosynthetic process; CTP metabolic process; nucleotide phosphorylation; cellular m…	membrane; organelle; intracellular membrane-bounded organelle; intracellular organelle; cell periphery; cell part; intracellular; cytoplasm; intracellular part; membrane-bounded organelle; cell; mitochondrion; plasma membrane; cytoplasmic part;	nucleoside phosphate binding; phosphotransferase activity, alcohol group as acceptor; nucleobase-containing compound kinase activity; phosphotransferase activity, nitrogenous group as acceptor; protein kinase activity; phosphotransferase activity, phosphate group as acceptor; organic cyclic compound binding; heterocyclic compound binding; kinase activity; catalytic activity; ribonucleotide bindin…	K00940	E2.7.4.6; nucleoside-diphosphate kinase [EC:2.7.4.6]	mmu01100 Metabolic pathways - Mus musculus (mouse); mmu00230 Purine metabolism - Mus musculus (mouse); mmu00240 Pyrimidine metabolism - Mus musculus (mouse);
Q04857	52	2.38	Up	K	Collagen alpha-1(VI) chain	extr	cellular component biogenesis; cellular component organization; response to acid; cellular response to organic substance; response to oxygen-containing compound; single-organism process; response to stimulus; protein oligomerization; biological adhesion; cellular component assembly; cellular response to acid; macromolecular complex assembly; cell adhesion; response to endogenous stimulus; cellula…	membrane; extracellular matrix; extracellular region part; cell part; cell periphery; proteinaceous extracellular matrix; macromolecular complex; protein complex; cell; extracellular matrix part; sarcolemma; extracellular region; collagen; plasma membrane;		K06238	COL6A; collagen, type VI, alpha	mmu04510 Focal adhesion - Mus musculus (mouse); mmu04512 ECM-receptor interaction - Mus musculus (mouse); mmu04974 Protein digestion and absorption - Mus musculus (mouse); mmu04151 PI3K-Akt signaling pathway - Mus musculus (mouse);	IPR002035;	von Willebrand factor, type A;
Q05144	123	2.84	Up	K	Ras-related C3 botulinum toxin substrate 2	cyto	cellular component biogenesis; regulation of cellular process; single organism signaling; cellular component organization; single-multicellular organism process; regulation of biological quality; regulation of cell proliferation; regulation of respiratory burst; single-organism process; response to stimulus; multicellular organismal homeostasis; anatomical structure homeostasis; response to exter…	intracellular organelle; membrane; nuclear envelope; cytoplasm; organelle envelope; intracellular organelle part; endomembrane system; intracellular part; cell; organelle part; intracellular membrane-bounded organelle; organelle; nucleus; intracellular; cell part; envelope; membrane-bounded organelle; nuclear part;	nucleoside phosphate binding; nucleoside binding; ion binding; hydrolase activity, acting on acid anhydrides; hydrolase activity; nucleotide binding; nucleoside-triphosphatase activity; organic cyclic compound binding; heterocyclic compound binding; ribonucleoside binding; pyrophosphatase activity; catalytic activity; ribonucleotide binding; binding; purine ribonucleoside binding; GTPase activity…	K07860	RAC2; Ras-related C3 botulinum toxin substrate 2	mmu05210 Colorectal cancer - Mus musculus (mouse); mmu04370 VEGF signaling pathway - Mus musculus (mouse); mmu04662 B cell receptor signaling pathway - Mus musculus (mouse); mmu04670 Leukocyte transendothelial migration - Mus musculus (mouse); mmu04024 cAMP signaling pathway - Mus musculus (mouse); mmu04520 Adherens junction - Mus musculus (mouse); mmu04310 Wnt signaling pathway - Mus musculus (m…	IPR005225; IPR027417;	Small GTP-binding protein domain; P-loop containing nucleoside triphosphate hydrolase;
Q05920	35	3.02	Up	K	Pyruvate carboxylase, mitochondrial	mito	carbohydrate biosynthetic process; hexose biosynthetic process; monosaccharide biosynthetic process; biosynthetic process; carbohydrate metabolic process; primary metabolic process; organic substance biosynthetic process; organic substance metabolic process; glucose metabolic process; single-organism carbohydrate metabolic process; metabolic process; gluconeogenesis; single-organism metabolic pro…	membrane; mitochondrial matrix; intracellular organelle; mitochondrial part; organelle membrane; organelle envelope; cytoplasm; intracellular organelle part; intracellular part; cell; mitochondrion; organelle part; mitochondrial envelope; membrane-enclosed lumen; organelle; intracellular membrane-bounded organelle; intracellular organelle lumen; cell part; intracellular; envelope; organelle inner…	pyruvate carboxylase activity; DNA binding; ATP binding; nucleoside phosphate binding; ligase activity, forming carbon-carbon bonds; nucleoside binding; ion binding; ligase activity; nucleotide binding; heterocyclic compound binding; organic cyclic compound binding; ligase activity, forming carbon-nitrogen bonds; ribonucleoside binding; biotin carboxylase activity; ribonucleotide binding; catalyt…	K01958	PC; pyruvate carboxylase [EC:6.4.1.1]	mmu00020 Citrate cycle (TCA cycle) - Mus musculus (mouse); mmu01100 Metabolic pathways - Mus musculus (mouse); mmu01230 Biosynthesis of amino acids - Mus musculus (mouse); mmu01200 Carbon metabolism - Mus musculus (mouse); mmu00620 Pyruvate metabolism - Mus musculus (mouse);	IPR013785; IPR011053; IPR005479; IPR005481; IPR000089; IPR000891; IPR013815; IPR016185; IPR011764; IPR009057; IPR011761; IPR005482; IPR013816; IPR003379; IPR011054;	Carboxylase, conserved domain; ATP-grasp fold; ATP-grasp fold, subdomain 2; Rudiment single hybrid motif; Pre-ATP-grasp domain; Pyruvate carboxyltransferase; Carbamoyl-phosphate synthase, large subunit, N-terminal; Biotin carboxylation domain; Carbamoyl-phosphate synthetase large subunit-like, ATP-binding domain; Aldolase-type TIM barrel; Homeodomain-like; ATP-grasp fold, subdomain 1; Single hybr…
Q31125	288	3.89	Up	K	Zinc transporter SLC39A7	plas	transport; transition metal ion transport; transmembrane transport; cation transport; zinc ion transport; metal ion transport; ion transport; single-organism cellular process; single-organism process; localization; cellular process; establishment of localization; single-organism transport;	intrinsic to membrane; membrane; integral to membrane; membrane part;	metal ion transmembrane transporter activity; ion transmembrane transporter activity; substrate-specific transporter activity; inorganic cation transmembrane transporter activity; cation transmembrane transporter activity; substrate-specific transmembrane transporter activity; transporter activity; transmembrane transporter activity;	K14713
Q3TDQ1	781	4.75	Up	K	Dolichyl-diphosphooligosaccharide--protein glycosyltransferase subunit STT3B	plas	post-translational protein modification; macromolecule glycosylation; proteolysis involved in cellular protein catabolic process; cellular protein catabolic process; cellular protein metabolic process; biosynthetic process; peptidyl-asparagine modification; response to stimulus; cellular metabolic process; proteasomal protein catabolic process; organic substance metabolic process; metabolic proce…	intracellular organelle; membrane; endoplasmic reticulum; nuclear outer membrane-endoplasmic reticulum membrane network; organelle membrane; cytoplasm; intracellular organelle part; intrinsic to membrane; macromolecular complex; endomembrane system; intracellular part; oligosaccharyltransferase complex; cell; integral to membrane; organelle part; intracellular membrane-bounded organelle; organell…	dolichyl-diphosphooligosaccharide-protein glycotransferase activity; transferase activity, transferring glycosyl groups; transferase activity, transferring hexosyl groups; catalytic activity; transferase activity; oligosaccharyl transferase activity;	K07151	STT3; dolichyl-diphosphooligosaccharide--protein glycosyltransferase [EC:2.4.99.18]	mmu01100 Metabolic pathways - Mus musculus (mouse); mmu00510 N-Glycan biosynthesis - Mus musculus (mouse); mmu04141 Protein processing in endoplasmic reticulum - Mus musculus (mouse);
Q5BKQ4	395	7.48	Up	K	Inactive pancreatic lipase-related protein 1	extr	metabolic process; primary metabolic process; single-organism metabolic process; lipid metabolic process; organic substance metabolic process;	extracellular region;	carboxylic ester hydrolase activity; catalytic activity; binding; hydrolase activity, acting on ester bonds; ion binding; metal ion binding; cation binding; protein binding; hydrolase activity; calcium ion binding; triglyceride lipase activity; lipase activity;	K14074	PNLIPRP1; pancreatic lipase-related protein 1 [EC:3.1.1.3]	mmu00561 Glycerolipid metabolism - Mus musculus (mouse); mmu04975 Fat digestion and absorption - Mus musculus (mouse); mmu04972 Pancreatic secretion - Mus musculus (mouse); mmu01100 Metabolic pathways - Mus musculus (mouse);	IPR001024; IPR008976; IPR013818;	Lipase, N-terminal; Lipase/lipooxygenase, PLAT/LH2; PLAT/LH2 domain;
Q5SWU9	519	2.01	Up	K	Acetyl-CoA carboxylase 2	cyto	cellular component biogenesis; cofactor biosynthetic process; regulation of biological quality; nucleoside metabolic process; purine nucleoside metabolic process; organic acid biosynthetic process; nucleotide metabolic process; multicellular organismal metabolic process; single-organism process; cellular lipid metabolic process; biosynthetic process; nucleoside biosynthetic process; purine ribonu…	organelle; intracellular membrane-bounded organelle; intracellular organelle; cell part; intracellular; cytoplasm; intracellular part; membrane-bounded organelle; cytosol; cell; mitochondrion; cytoplasmic part;	ATP binding; nucleoside phosphate binding; ligase activity, forming carbon-carbon bonds; ligase activity; nucleoside binding; ion binding; nucleotide binding; ligase activity, forming carbon-nitrogen bonds; acetyl-CoA carboxylase activity; organic cyclic compound binding; heterocyclic compound binding; biotin carboxylase activity; ribonucleoside binding; CoA carboxylase activity; catalytic activi…	K11262	ACAC; acetyl-CoA carboxylase / biotin carboxylase [EC:6.4.1.2 6.3.4.14]	mmu01212 Fatty acid metabolism - Mus musculus (mouse); mmu00620 Pyruvate metabolism - Mus musculus (mouse); mmu04910 Insulin signaling pathway - Mus musculus (mouse); mmu04920 Adipocytokine signaling pathway - Mus musculus (mouse); mmu00640 Propanoate metabolism - Mus musculus (mouse); mmu01100 Metabolic pathways - Mus musculus (mouse); mmu00061 Fatty acid biosynthesis - Mus musculus (mouse); mmu…	IPR011762; IPR011053; IPR000022; IPR005479; IPR005481; IPR000089; IPR013815; IPR013537; IPR016185; IPR011764; IPR011761; IPR005482; IPR013816; IPR011763; IPR011054;	Acetyl-coenzyme A carboxyltransferase, C-terminal; ATP-grasp fold; ATP-grasp fold, subdomain 2; Carboxyl transferase; Acetyl-CoA carboxylase, central domain; Rudiment single hybrid motif; Pre-ATP-grasp domain; Carbamoyl-phosphate synthase, large subunit, N-terminal; Biotin carboxylation domain; Carbamoyl-phosphate synthetase large subunit-like, ATP-binding domain; Acetyl-coenzyme A carboxyltransf…
Q5XJY5	322	3.79	Up	K	Coatomer subunit delta	mito	intracellular transport; single-multicellular organism process; developmental maturation; adult locomotory behavior; brain development; Golgi vesicle transport; single-organism process; response to stimulus; protein transport; establishment of localization; behavior; establishment of localization in cell; intracellular protein transport; multicellular organismal development; cellular protein loca…	membrane; endoplasmic reticulum; AP-type membrane coat adaptor complex; organelle membrane; cytoplasmic vesicle; membrane-bounded vesicle; COPI-coated vesicle; cytoplasmic membrane-bounded vesicle; Golgi-associated vesicle membrane; vesicle; cytoplasm; cytoplasmic vesicle part; macromolecular complex; intracellular part; COPI-coated vesicle membrane; cell; coated vesicle membrane; organelle part;…	protein binding; binding;				IPR008968; IPR022775; IPR011012;	Longin-like domain; AP complex, mu/sigma subunit; Clathrin adaptor, mu subunit, C-terminal;
Q60597	970	2.28	Up	K	2-oxoglutarate dehydrogenase, mitochondrial	mito	monosaccharide catabolic process; pyridine nucleotide metabolic process; hippocampus development; localization of cell; glycolysis; olfactory bulb development; brain development; neuron development; cellular developmental process; nucleotide metabolic process; neurogenesis; single-organism process; limbic system development; forebrain neuron development; pyridine-containing compound metabolic pro…	membrane; mitochondrial matrix; intracellular organelle; mitochondrial part; organelle membrane; organelle envelope; cytoplasm; intracellular organelle part; macromolecular complex; intracellular part; cell; mitochondrion; organelle part; dihydrolipoyl dehydrogenase complex; mitochondrial envelope; membrane-enclosed lumen; organelle; intracellular membrane-bounded organelle; intracellular organel…	vitamin binding; oxidoreductase activity, acting on the aldehyde or oxo group of donors; ion binding; sulfur compound binding; cofactor binding; thiamine pyrophosphate binding; oxidoreductase activity; heterocyclic compound binding; organic cyclic compound binding; oxidoreductase activity, acting on the aldehyde or oxo group of donors, NAD or NADP as acceptor; catalytic activity; binding; cation …	K00164	OGDH; 2-oxoglutarate dehydrogenase E1 component [EC:1.2.4.2]	mmu00020 Citrate cycle (TCA cycle) - Mus musculus (mouse); mmu01100 Metabolic pathways - Mus musculus (mouse); mmu01200 Carbon metabolism - Mus musculus (mouse); mmu00380 Tryptophan metabolism - Mus musculus (mouse); mmu00310 Lysine degradation - Mus musculus (mouse);	IPR001017; IPR005475;	Transketolase-like, pyrimidine-binding domain; Dehydrogenase, E1 component;
Q60597	981	3.44	Up	K	2-oxoglutarate dehydrogenase, mitochondrial	mito	monosaccharide catabolic process; pyridine nucleotide metabolic process; hippocampus development; localization of cell; glycolysis; olfactory bulb development; brain development; neuron development; cellular developmental process; nucleotide metabolic process; neurogenesis; single-organism process; limbic system development; forebrain neuron development; pyridine-containing compound metabolic pro…	membrane; mitochondrial matrix; intracellular organelle; mitochondrial part; organelle membrane; organelle envelope; cytoplasm; intracellular organelle part; macromolecular complex; intracellular part; cell; mitochondrion; organelle part; dihydrolipoyl dehydrogenase complex; mitochondrial envelope; membrane-enclosed lumen; organelle; intracellular membrane-bounded organelle; intracellular organel…	vitamin binding; oxidoreductase activity, acting on the aldehyde or oxo group of donors; ion binding; sulfur compound binding; cofactor binding; thiamine pyrophosphate binding; oxidoreductase activity; heterocyclic compound binding; organic cyclic compound binding; oxidoreductase activity, acting on the aldehyde or oxo group of donors, NAD or NADP as acceptor; catalytic activity; binding; cation …	K00164	OGDH; 2-oxoglutarate dehydrogenase E1 component [EC:1.2.4.2]	mmu00020 Citrate cycle (TCA cycle) - Mus musculus (mouse); mmu01100 Metabolic pathways - Mus musculus (mouse); mmu01200 Carbon metabolism - Mus musculus (mouse); mmu00380 Tryptophan metabolism - Mus musculus (mouse); mmu00310 Lysine degradation - Mus musculus (mouse);	IPR001017; IPR005475;	Transketolase-like, pyrimidine-binding domain; Dehydrogenase, E1 component;
Q60668	237	4.89	Up	K	Heterogeneous nuclear ribonucleoprotein D0	nucl	regulation of cellular process; regulation of biological quality; cellular aromatic compound metabolic process; posttranscriptional regulation of gene expression; regulation of macromolecule metabolic process; regulation of nucleobase-containing compound metabolic process; biosynthetic process; cellular metabolic process; regulation of RNA stability; organic substance metabolic process; regulatio…	organelle; intracellular membrane-bounded organelle; intracellular organelle; nucleus; cell part; intracellular; cytoplasm; macromolecular complex; intracellular part; ribonucleoprotein complex; membrane-bounded organelle; cell;	organic cyclic compound binding; heterocyclic compound binding; DNA binding; RNA binding; nucleoside phosphate binding; binding; nucleic acid binding; telomeric DNA binding; nucleotide binding; sequence-specific DNA binding; small molecule binding;	K13044			IPR000504; IPR012677; IPR012956;	Nucleotide-binding, alpha-beta plait; CARG-binding factor, N-terminal; RNA recognition motif domain;
Q60817	108	2.55	Up	K	Nascent polypeptide-associated complex subunit alpha	cyto	regulation of cell death; positive regulation of biosynthetic process; cellular metabolic process; protein transport; positive regulation of growth; metabolic process; heart development; regulation of skeletal muscle fiber development; negative regulation of macromolecule biosynthetic process; macromolecule metabolic process; protein localization; regulation of muscle cell differentiation; hetero…	organelle; intracellular membrane-bounded organelle; intracellular organelle; nucleus; cell part; intracellular; cytoplasm; intracellular part; membrane-bounded organelle; cell;	organic cyclic compound binding; heterocyclic compound binding; DNA binding; binding; nucleic acid binding; transcription factor binding transcription factor activity; transcription coactivator activity; protein binding; TBP-class protein binding; transcription cofactor activity; protein binding transcription factor activity; transcription factor binding;				IPR002715;	Nascent polypeptide-associated complex NAC domain;
Q61233	328	2.79	Up	K	Plastin-2	cyto	regulation of cellular process; cellular component biogenesis; organ regeneration; cellular component organization; single-multicellular organism process; leukocyte activation; immune effector process; actin filament organization; single-organism process; actin filament bundle assembly; T cell activation involved in immune response; response to stimulus; regulation of establishment of protein loc…	membrane; cell periphery; cell junction; ruffle membrane; cytoplasm; macromolecular complex; intracellular part; cell; organelle part; non-membrane-bounded organelle; cytoskeleton; leading edge membrane; intracellular; cell part; membrane part; phagocytic cup; actin filament; cell leading edge; intracellular organelle; cell projection; intracellular non-membrane-bounded organelle; cytoskeletal pa…	actin filament binding; cytoskeletal protein binding; binding; ion binding; actin binding; metal ion binding; cation binding; protein binding; calcium ion binding;	K17276			IPR011992; IPR001715; IPR002048;	EF-hand domain; EF-hand domain pair; Calponin homology domain;
Q61316	795	3.03	Up	K	Heat shock 70 kDa protein 4	cyto	response to stress; response to stimulus;	intracellular part; cell; cell part; intracellular; cytoplasm;	ATP binding; nucleoside phosphate binding; nucleoside binding; ion binding; nucleotide binding; organic cyclic compound binding; heterocyclic compound binding; ribonucleoside binding; ribonucleotide binding; binding; purine ribonucleoside binding; anion binding; purine ribonucleotide binding; adenyl ribonucleotide binding; purine nucleoside binding; adenyl nucleotide binding; purine nucleotide bi…	K09489	HSPA4; heat shock 70kDa protein 4	mmu04612 Antigen processing and presentation - Mus musculus (mouse);
Q61425	75	2.65	Up	K	Hydroxyacyl-coenzyme A dehydrogenase, mitochondrial	mito	regulation of insulin secretion; regulation of signaling; regulation of secretion; cellular lipid metabolic process; cellular metabolic process; metabolic process; regulation of cell communication; negative regulation of peptide hormone secretion; regulation of localization; lipid modification; monocarboxylic acid metabolic process; response to endogenous stimulus; response to peptide; lipid meta…	membrane; mitochondrial matrix; intracellular organelle; mitochondrial part; organelle membrane; organelle envelope; cytoplasm; intracellular organelle part; intracellular part; cell; mitochondrion; organelle part; mitochondrial envelope; membrane-enclosed lumen; organelle; intracellular membrane-bounded organelle; intracellular organelle lumen; cell part; intracellular; envelope; organelle inner…	nucleoside phosphate binding; ion binding; NAD+ binding; nucleotide binding; cofactor binding; oxidoreductase activity; oxidoreductase activity, acting on CH-OH group of donors; heterocyclic compound binding; organic cyclic compound binding; oxidoreductase activity, acting on the CH-OH group of donors, NAD or NADP as acceptor; catalytic activity; NAD binding; binding; anion binding; 3-hydroxyacyl…	K00022	HADH; 3-hydroxyacyl-CoA dehydrogenase [EC:1.1.1.35]	mmu00062 Fatty acid elongation - Mus musculus (mouse); mmu00650 Butanoate metabolism - Mus musculus (mouse); mmu01100 Metabolic pathways - Mus musculus (mouse); mmu01212 Fatty acid metabolism - Mus musculus (mouse); mmu00380 Tryptophan metabolism - Mus musculus (mouse); mmu00071 Fatty acid degradation - Mus musculus (mouse); mmu00310 Lysine degradation - Mus musculus (mouse); mmu00280 Valine, leu…	IPR008927; IPR013328; IPR016040; IPR006176; IPR006108;	3-hydroxyacyl-CoA dehydrogenase, C-terminal; Dehydrogenase, multihelical; NAD(P)-binding domain; 6-phosphogluconate dehydrogenase, C-terminal-like; 3-hydroxyacyl-CoA dehydrogenase, NAD binding;
Q61696	526	2.28	Up	K	Heat shock 70 kDa protein 1A	cyto	regulation of cellular process; regulation of growth; cellular aromatic compound metabolic process; regulation of cell proliferation; negative regulation of cellular process; negative regulation of biological process; response to stimulus; cellular metabolic process; organic substance metabolic process; negative regulation of cell proliferation; regulation of cell growth; cellular nitrogen compou…	intracellular organelle; cytoplasm; intracellular organelle part; nuclear lumen; intracellular part; cell; nuclear body; organelle part; membrane-enclosed lumen; organelle; intracellular membrane-bounded organelle; nucleus; nucleoplasm; intracellular organelle lumen; intracellular; nuclear speck; cell part; perinuclear region of cytoplasm; membrane-bounded organelle; nucleoplasm part; cytoplasmic…	ATP binding; nucleoside phosphate binding; nucleoside binding; ion binding; nucleotide binding; organic cyclic compound binding; heterocyclic compound binding; ribonucleoside binding; ribonucleotide binding; binding; purine ribonucleoside binding; anion binding; purine ribonucleotide binding; adenyl ribonucleotide binding; purine nucleoside binding; adenyl nucleotide binding; purine nucleotide bi…	K03283	HSPA1_8; heat shock 70kDa protein 1/8	mmu04915 Estrogen signaling pathway - Mus musculus (mouse); mmu03040 Spliceosome - Mus musculus (mouse); mmu05164 Influenza A - Mus musculus (mouse); mmu04144 Endocytosis - Mus musculus (mouse); mmu05145 Toxoplasmosis - Mus musculus (mouse); mmu04141 Protein processing in endoplasmic reticulum - Mus musculus (mouse); mmu05134 Legionellosis - Mus musculus (mouse); mmu05162 Measles - Mus musculus (…			Metallothionein-3 complex;
Q61838	1417	2.1	Up	K	Alpha-2-macroglobulin	extr		extracellular space; extracellular region part; extracellular region;	endopeptidase regulator activity; serine-type endopeptidase inhibitor activity; enzyme inhibitor activity; enzyme regulator activity; endopeptidase inhibitor activity; peptidase inhibitor activity; peptidase regulator activity;				IPR014756; IPR001599; IPR011626; IPR002890; IPR011625; IPR009048; IPR008930; IPR019565;	Terpenoid cyclases/protein prenyltransferase alpha-alpha toroid; Alpha-2-macroglobulin; Alpha-macroglobulin complement component; Immunoglobulin E-set; Alpha-2-macroglobulin, N-terminal; Alpha-2-macroglobulin, thiol-ester bond-forming; Alpha-macroglobulin, receptor-binding; Alpha-2-macroglobulin, N-terminal 2;
Q61937	214	4.59	Up	K	Nucleophosmin	nucl	RNA transport; cellular component biogenesis; regulation of biological quality; ribonucleoprotein complex biogenesis; rRNA transport; positive regulation of cellular protein metabolic process; positive regulation of biosynthetic process; negative regulation of mRNA processing; nuclear transport; rRNA-containing ribonucleoprotein complex export from nucleus; cellular metabolic process; regulation …	small ribosomal subunit; cytoplasm; macromolecular complex; intracellular part; nuclear body; cell; organelle part; non-membrane-bounded organelle; cytoskeleton; membrane-enclosed lumen; microtubule organizing center; nucleoplasm; intracellular organelle lumen; microtubule cytoskeleton; nuclear speck; ribosomal subunit; cell part; intracellular; granular component; membrane-bounded organelle; nuc…	RNA binding; DNA binding; phosphatidylinositol phosphate binding; ion binding; protein binding; ribosomal large subunit binding; rRNA binding; heterocyclic compound binding; organic cyclic compound binding; ribosomal small subunit binding; binding; phosphatidylinositol binding; phospholipid binding; nucleic acid binding; lipid binding; phosphatidylinositol-3,4,5-trisphosphate binding; NF-kappaB b…				IPR024057;	Nucleoplasmin core domain;	B23-NPM3 complex; SWAP complex;
Q62425	48	2.91	Up	K	Cytochrome c oxidase subunit NDUFA4	extr	metabolic process; generation of precursor metabolites and energy; single-organism metabolic process; oxidation-reduction process; electron transport chain; cellular metabolic process; cellular process;	membrane; intracellular organelle; mitochondrial part; organelle membrane; cytoplasm; intracellular organelle part; organelle envelope; macromolecular complex; intracellular part; cell; mitochondrial membrane part; organelle part; mitochondrion; mitochondrial respiratory chain; organelle; mitochondrial envelope; intracellular membrane-bounded organelle; respiratory chain complex IV; intracellular…	ion transmembrane transporter activity; substrate-specific transporter activity; monovalent inorganic cation transmembrane transporter activity; oxidoreductase activity, acting on a heme group of donors, oxygen as acceptor; oxidoreductase activity, acting on a heme group of donors; heme-copper terminal oxidase activity; hydrogen ion transmembrane transporter activity; substrate-specific transmemb…	K03948	NDUFA4; NADH dehydrogenase (ubiquinone) 1 alpha subcomplex subunit 4	mmu00190 Oxidative phosphorylation - Mus musculus (mouse); mmu05010 Alzheimer's disease - Mus musculus (mouse); mmu05012 Parkinson's disease - Mus musculus (mouse); mmu05016 Huntington's disease - Mus musculus (mouse); mmu01100 Metabolic pathways - Mus musculus (mouse); mmu04932 Non-alcoholic fatty liver disease (NAFLD) - Mus musculus (mouse);			Respiratory chain complex I, mitochondrial;
Q6NZJ6	749	4.16	Up	K	Eukaryotic translation initiation factor 4 gamma 1	nucl	regulation of cellular process; cellular aromatic compound metabolic process; regulation of macromolecule metabolic process; posttranscriptional regulation of gene expression; cellular metabolic process; organic substance metabolic process; metabolic process; heterocycle metabolic process; nucleobase-containing compound metabolic process; regulation of biosynthetic process; cellular nitrogen comp…	intracellular part; cell; cell part; intracellular; cytoplasm;	organic cyclic compound binding; heterocyclic compound binding; translation factor activity, nucleic acid binding; DNA binding; RNA binding; binding; nucleic acid binding; translation initiation factor activity; protein binding;	K03260	EIF4G; translation initiation factor 4G	mmu05416 Viral myocarditis - Mus musculus (mouse); mmu03013 RNA transport - Mus musculus (mouse);	IPR003891; IPR003307; IPR016024; IPR003890; IPR016021;	W2 domain; Armadillo-type fold; Initiation factor eIF-4 gamma, MA3; MIF4G-like, type 3; MIF4-like, type 1/2/3;
Q6NZJ6	885	2.01	Up	K	Eukaryotic translation initiation factor 4 gamma 1	nucl	regulation of cellular process; cellular aromatic compound metabolic process; regulation of macromolecule metabolic process; posttranscriptional regulation of gene expression; cellular metabolic process; organic substance metabolic process; metabolic process; heterocycle metabolic process; nucleobase-containing compound metabolic process; regulation of biosynthetic process; cellular nitrogen comp…	intracellular part; cell; cell part; intracellular; cytoplasm;	organic cyclic compound binding; heterocyclic compound binding; translation factor activity, nucleic acid binding; DNA binding; RNA binding; binding; nucleic acid binding; translation initiation factor activity; protein binding;	K03260	EIF4G; translation initiation factor 4G	mmu05416 Viral myocarditis - Mus musculus (mouse); mmu03013 RNA transport - Mus musculus (mouse);	IPR003891; IPR003307; IPR016024; IPR003890; IPR016021;	W2 domain; Armadillo-type fold; Initiation factor eIF-4 gamma, MA3; MIF4G-like, type 3; MIF4-like, type 1/2/3;
Q6ZQI3	229	2.22	Up	K	Malectin	plas	metabolic process; carbohydrate metabolic process; primary metabolic process; organic substance metabolic process;	membrane; intracellular organelle; nuclear outer membrane-endoplasmic reticulum membrane network; endoplasmic reticulum; organelle membrane; intracellular organelle part; cytoplasm; endomembrane system; intrinsic to membrane; intracellular part; cell; integral to membrane; organelle part; intracellular membrane-bounded organelle; organelle; endoplasmic reticulum part; intracellular; cell part; me…	carbohydrate binding; binding;				IPR021720;	Malectin;
Q6ZWN5	180	6.01	Up	K	40S ribosomal protein S9	cyto	regulation of cellular process; regulation of cell proliferation; cellular protein metabolic process; positive regulation of cellular process; biosynthetic process; primary metabolic process; positive regulation of biological process; cellular metabolic process; organic substance biosynthetic process; cellular biosynthetic process; organic substance metabolic process; metabolic process; regulatio…	intracellular organelle; ribosome; intracellular non-membrane-bounded organelle; small ribosomal subunit; cytoplasm; intracellular organelle part; nuclear lumen; macromolecular complex; intracellular part; nucleolus; cytosol; cell; organelle part; non-membrane-bounded organelle; membrane-enclosed lumen; intracellular membrane-bounded organelle; organelle; nucleus; intracellular organelle lumen; c…	organic cyclic compound binding; heterocyclic compound binding; RNA binding; binding; nucleic acid binding; translation regulator activity; structural molecule activity; structural constituent of ribosome; rRNA binding;	K02997	RP-S9e; small subunit ribosomal protein S9e	mmu03010 Ribosome - Mus musculus (mouse);	IPR001912; IPR002942;	Ribosomal protein S4/S9, N-terminal; RNA-binding S4 domain;
Q78PY7	193	2.43	Up	K	Staphylococcal nuclease domain-containing protein 1	cyto	regulation of cellular process; cellular aromatic compound metabolic process; regulation of macromolecule metabolic process; regulation of nucleobase-containing compound metabolic process; single-organism process; biosynthetic process; negative regulation of biological process; cellular metabolic process; organic substance metabolic process; regulation of RNA biosynthetic process; metabolic proce…	intracellular organelle; cytoplasmic vesicle; membrane-bounded vesicle; melanosome; cytoplasmic membrane-bounded vesicle; vesicle; cytoplasm; macromolecular complex; intracellular part; cell; mitochondrion; pigment granule; intracellular membrane-bounded organelle; organelle; nucleus; intracellular; cell part; RNAi effector complex; ribonucleoprotein complex; membrane-bounded organelle; RISC comp…	organic cyclic compound binding; heterocyclic compound binding; catalytic activity; binding; nuclease activity; nucleic acid binding; hydrolase activity, acting on ester bonds; hydrolase activity;	K15979	SND1; staphylococcal nuclease domain-containing protein 1	mmu05203 Viral carcinogenesis - Mus musculus (mouse); mmu05169 Epstein-Barr virus infection - Mus musculus (mouse);	IPR016071; IPR002999;	Tudor domain; Staphylococcal nuclease (SNase-like), OB-fold;
Q78PY7	641	2.31	Up	K	Staphylococcal nuclease domain-containing protein 1	cyto	regulation of cellular process; cellular aromatic compound metabolic process; regulation of macromolecule metabolic process; regulation of nucleobase-containing compound metabolic process; single-organism process; biosynthetic process; negative regulation of biological process; cellular metabolic process; organic substance metabolic process; regulation of RNA biosynthetic process; metabolic proce…	intracellular organelle; cytoplasmic vesicle; membrane-bounded vesicle; melanosome; cytoplasmic membrane-bounded vesicle; vesicle; cytoplasm; macromolecular complex; intracellular part; cell; mitochondrion; pigment granule; intracellular membrane-bounded organelle; organelle; nucleus; intracellular; cell part; RNAi effector complex; ribonucleoprotein complex; membrane-bounded organelle; RISC comp…	organic cyclic compound binding; heterocyclic compound binding; catalytic activity; binding; nuclease activity; nucleic acid binding; hydrolase activity, acting on ester bonds; hydrolase activity;	K15979	SND1; staphylococcal nuclease domain-containing protein 1	mmu05203 Viral carcinogenesis - Mus musculus (mouse); mmu05169 Epstein-Barr virus infection - Mus musculus (mouse);	IPR016071; IPR002999;	Tudor domain; Staphylococcal nuclease (SNase-like), OB-fold;
Q7TPR4	682	3.52	Up	K	Alpha-actinin-1	cyto_nucl	regulation of cellular process; cellular component biogenesis; cell junction assembly; cellular component organization; cell-cell junction organization; actin filament organization; single-organism process; negative regulation of cellular process; negative regulation of biological process; actin filament bundle assembly; cortical cytoskeleton organization; biological adhesion; actin cytoskeleton …	membrane; dendrite; organelle membrane; membrane-bounded vesicle; cytoplasm; cytoplasmic vesicle part; cell-cell adherens junction; cell; I band; intercalated disc; dendritic spine; organelle part; non-membrane-bounded organelle; focal adhesion; intracellular; neuron projection; cell-substrate junction; membrane-bounded organelle; actomyosin; neuron part; cell-substrate adherens junction; cell le…	actin filament binding; identical protein binding; cytoskeletal protein binding; protein homodimerization activity; binding; ion binding; protein dimerization activity; actin binding; cation binding; metal ion binding; protein binding; calcium ion binding;	K05699	ACTN; actinin alpha	mmu04670 Leukocyte transendothelial migration - Mus musculus (mouse); mmu04520 Adherens junction - Mus musculus (mouse); mmu05322 Systemic lupus erythematosus - Mus musculus (mouse); mmu04810 Regulation of actin cytoskeleton - Mus musculus (mouse); mmu05203 Viral carcinogenesis - Mus musculus (mouse); mmu05146 Amoebiasis - Mus musculus (mouse); mmu04530 Tight junction - Mus musculus (mouse); mmu0…	IPR014837; IPR011992; IPR001715; IPR002048;	EF-hand domain; EF-hand, Ca insensitive; EF-hand domain pair; Calponin homology domain;	Psd3-Actn1 complex;
Q7TPZ8	278	4.21	Up	K	Carboxypeptidase A1	extr	proteolysis; metabolic process; macromolecule metabolic process; protein metabolic process; primary metabolic process; organic substance metabolic process;	extracellular space; extracellular region part; extracellular region;	carboxypeptidase activity; peptidase activity; exopeptidase activity; metalloexopeptidase activity; ion binding; metallopeptidase activity; hydrolase activity; zinc ion binding; transition metal ion binding; metallocarboxypeptidase activity; catalytic activity; binding; metal ion binding; peptidase activity, acting on L-amino acid peptides; cation binding;	K08779	CPA1; carboxypeptidase A1 [EC:3.4.17.1]	mmu04972 Pancreatic secretion - Mus musculus (mouse); mmu04974 Protein digestion and absorption - Mus musculus (mouse);	IPR003146; IPR000834; IPR009020;	Peptidase M14, carboxypeptidase A; Proteinase inhibitor, propeptide; Proteinase inhibitor, carboxypeptidase propeptide;
Q80SW1	141	4.12	Up	K	Putative adenosylhomocysteinase 2	cyto	regulation of anion transport; single-organism process; nuclear export; nuclear transport; cellular metabolic process; protein transport; establishment of localization; metabolic process; establishment of localization in cell; regulation of localization; positive regulation of sodium ion transport; regulation of mRNA 3'-end processing; macromolecule metabolic process; protein localization; macrom…	organelle; intracellular membrane-bounded organelle; intracellular organelle; endoplasmic reticulum; cell part; intracellular; cytoplasm; intracellular part; membrane-bounded organelle; cell; cytoplasmic part;	organic cyclic compound binding; heterocyclic compound binding; adenosylhomocysteinase activity; hydrolase activity, acting on ether bonds; nucleoside phosphate binding; catalytic activity; binding; hydrolase activity; nucleotide binding; trialkylsulfonium hydrolase activity; small molecule binding;	K01251	E3.3.1.1; adenosylhomocysteinase [EC:3.3.1.1]	mmu00270 Cysteine and methionine metabolism - Mus musculus (mouse); mmu01100 Metabolic pathways - Mus musculus (mouse);	IPR016040; IPR015878;	S-adenosyl-L-homocysteine hydrolase, NAD binding domain; NAD(P)-binding domain;
Q80WW9	167	7.47	Up	K	DDRGK domain-containing protein 1	extr		organelle; intracellular membrane-bounded organelle; intracellular organelle; endoplasmic reticulum; cell part; intracellular; cytoplasm; intracellular part; membrane-bounded organelle; cell; cytoplasmic part;
Q8BFR5	91	4.96	Up	K	Elongation factor Tu, mitochondrial	mito	nucleoside metabolic process; purine nucleoside metabolic process; nucleotide metabolic process; biosynthetic process; cellular metabolic process; phosphate-containing compound metabolic process; metabolic process; nucleoside phosphate catabolic process; GTP catabolic process; guanosine-containing compound metabolic process; purine nucleotide catabolic process; purine ribonucleoside catabolic pro…	membrane; intracellular organelle; mitochondrial part; organelle membrane; organelle envelope; intracellular organelle part; cytoplasm; intracellular part; cell; organelle part; mitochondrion; organelle; mitochondrial envelope; intracellular membrane-bounded organelle; cell part; intracellular; envelope; organelle inner membrane; membrane-bounded organelle; mitochondrial inner membrane; mitochond…	RNA binding; nucleoside phosphate binding; translation elongation factor activity; nucleoside binding; ion binding; hydrolase activity, acting on acid anhydrides; hydrolase activity; nucleotide binding; nucleoside-triphosphatase activity; heterocyclic compound binding; organic cyclic compound binding; translation factor activity, nucleic acid binding; ribonucleoside binding; pyrophosphatase activ…	K02358			IPR004160; IPR004161; IPR009001; IPR027417; IPR000795; IPR009000;	Elongation factor, GTP-binding domain; Translation protein, beta-barrel domain; Translation elongation factor EFTu/EF1A, C-terminal; Translation elongation factor EF1A/initiation factor IF2gamma, C-terminal; Translation elongation factor EFTu/EF1A, domain 2; P-loop containing nucleoside triphosphate hydrolase;
Q8BH64	375	2.11	Up	K	EH domain-containing protein 2	nucl	nucleoside metabolic process; purine nucleoside metabolic process; nucleotide metabolic process; single-organism process; cellular metabolic process; phosphate-containing compound metabolic process; establishment of localization; actin cytoskeleton organization; metabolic process; establishment of localization in cell; nucleoside phosphate catabolic process; GTP catabolic process; guanosine-conta…	membrane; endosome membrane; intracellular organelle; organelle membrane; cell periphery; intracellular organelle part; cytoplasm; endosomal part; recycling endosome membrane; intracellular part; cell; organelle part; plasma membrane; recycling endosome; organelle; intracellular membrane-bounded organelle; intracellular; cell part; perinuclear region of cytoplasm; endosome; membrane-bounded organ…	nucleoside phosphate binding; hydrolase activity, acting on acid anhydrides; protein binding; hydrolase activity; organic cyclic compound binding; heterocyclic compound binding; pyrophosphatase activity; catalytic activity; ribonucleotide binding; binding; GTPase activity; purine ribonucleoside binding; cation binding; anion binding; adenyl ribonucleotide binding; adenyl nucleotide binding; guany…	K12469	EHD2; EH domain-containing protein 2	mmu04144 Endocytosis - Mus musculus (mouse);	IPR000261; IPR011992; IPR001401; IPR002048; IPR027417;	EPS15 homology (EH); EF-hand domain; Dynamin, GTPase domain; EF-hand domain pair; P-loop containing nucleoside triphosphate hydrolase;
Q8BLF1	301	5.65	Up	K	Neutral cholesterol ester hydrolase 1	extr	cellular response to xenobiotic stimulus; cellular response to stimulus; lipid catabolic process; cellular protein metabolic process; single-organism cellular process; single-organism process; protein dephosphorylation; response to stimulus; primary metabolic process; dephosphorylation; cellular metabolic process; phosphate-containing compound metabolic process; organic substance metabolic proces…	organelle; intracellular membrane-bounded organelle; intracellular organelle; membrane; endoplasmic reticulum; membrane part; cell part; intracellular; cytoplasm; intrinsic to membrane; intracellular part; membrane-bounded organelle; cell; integral to membrane; cytoplasmic part;	carboxylic ester hydrolase activity; serine hydrolase activity; catalytic activity; binding; ion binding; hydrolase activity, acting on ester bonds; phosphate ion binding; carboxylesterase activity; hydrolase activity; anion binding;	K14349	NCEH1; neutral cholesterol ester hydrolase 1 [EC:3.1.1.-]	mmu04976 Bile secretion - Mus musculus (mouse);	IPR013094;	Alpha/beta hydrolase fold-3;
Q8BMA6	355	3.54	Up	K	Signal recognition particle subunit SRP68	nucl	intracellular transport; cellular component organization; establishment of protein localization to organelle; single-organism process; cotranslational protein targeting to membrane; response to stimulus; protein transport; establishment of localization; protein targeting; response to drug; protein targeting to membrane; establishment of localization in cell; protein localization to endoplasmic re…	intracellular organelle; intracellular non-membrane-bounded organelle; intracellular organelle part; signal recognition particle; cytoplasm; nuclear lumen; macromolecular complex; intracellular part; nucleolus; cell; organelle part; non-membrane-bounded organelle; membrane-enclosed lumen; intracellular membrane-bounded organelle; organelle; nucleus; intracellular organelle lumen; signal recogniti…	organic cyclic compound binding; heterocyclic compound binding; signal sequence binding; RNA binding; peptide binding; signal recognition particle binding; binding; nucleic acid binding; amide binding; endoplasmic reticulum signal peptide binding; ribonucleoprotein complex binding; 7S RNA binding;	K03107	SRP68; signal recognition particle subunit SRP68	mmu03060 Protein export - Mus musculus (mouse);
Q8BTZ7	189	4.46	Up	K	Mannose-1-phosphate guanyltransferase beta	mito	nucleotide-sugar biosynthetic process; nucleotide biosynthetic process; cellular aromatic compound metabolic process; nucleotide metabolic process; biosynthetic process; cellular metabolic process; phosphate-containing compound metabolic process; organic substance metabolic process; metabolic process; GDP-mannose metabolic process; carbohydrate derivative biosynthetic process; heterocycle metabol…	organelle; intracellular membrane-bounded organelle; intracellular organelle; cell part; intracellular; cytoplasm; intracellular part; membrane-bounded organelle; cell; mitochondrion; cytoplasmic part;	nucleoside phosphate binding; nucleoside binding; ion binding; mannose-phosphate guanylyltransferase activity; mannose-1-phosphate guanylyltransferase activity; nucleotide binding; organic cyclic compound binding; heterocyclic compound binding; ribonucleoside binding; guanylyltransferase activity; nucleotidyltransferase activity; catalytic activity; ribonucleotide binding; binding; purine ribonuc…	K00966	GMPP; mannose-1-phosphate guanylyltransferase [EC:2.7.7.13]	mmu00520 Amino sugar and nucleotide sugar metabolism - Mus musculus (mouse); mmu01100 Metabolic pathways - Mus musculus (mouse); mmu00051 Fructose and mannose metabolism - Mus musculus (mouse);	IPR005835;	Nucleotidyl transferase;
Q8BVD5	155	2.77	Up	K	MAGUK p55 subfamily member 7	cyto	cellular component biogenesis; apical junction assembly; cellular component organization; cell junction assembly; cell-cell junction assembly; protein localization to adherens junction; single-organism cellular process; cell-cell junction organization; single-organism process; regulation of cellular component biogenesis; positive regulation of biological process; positive regulation of cellular c…	MPP7-DLG1-LIN7 complex; membrane; cell periphery; cell junction; anchoring junction; macromolecular complex; cell-cell junction; cell; tight junction; apical junction complex; plasma membrane; occluding junction; plasma membrane part; cell part; membrane part; adherens junction; protein complex;	protein complex scaffold; protein heterodimerization activity; binding; protein dimerization activity; protein binding; protein domain specific binding; structural molecule activity;				IPR011511; IPR008144; IPR008145; IPR001478; IPR027417; IPR014775; IPR001452; IPR004172;	Variant SH3 domain; L27, C-terminal; Guanylate kinase/L-type calcium channel beta subunit; Guanylate kinase-like; SH3 domain; L27; PDZ domain; P-loop containing nucleoside triphosphate hydrolase;
Q8C7X2	414	2.09	Up	K	ER membrane protein complex subunit 1	plas		membrane; intracellular organelle; endoplasmic reticulum; nuclear outer membrane-endoplasmic reticulum membrane network; organelle membrane; cytoplasm; intracellular organelle part; macromolecular complex; intrinsic to membrane; endomembrane system; intracellular part; cell; integral to membrane; organelle part; organelle; intracellular membrane-bounded organelle; ER membrane protein complex; int…					IPR011678; IPR027295; IPR011047;	Quinonprotein alcohol dehydrogenase-like superfamily; Quinonprotein alcohol dehydrogenase-like domain; Domain of unknown function DUF1620;
Q8CGC7	245	2.59	Up	K	Bifunctional glutamate/proline--tRNA ligase	cyto	posttranscriptional regulation of gene expression; cellular response to interferon-gamma; single-organism process; biosynthetic process; cellular response to cytokine stimulus; cellular metabolic process; metabolic process; cellular amino acid metabolic process; negative regulation of macromolecule biosynthetic process; protein metabolic process; macromolecule metabolic process; tRNA aminoacylati…	intracellular part; cell; cell part; intracellular; cytoplasm;	ligase activity, forming aminoacyl-tRNA and related compounds; RNA binding; ATP binding; RNA stem-loop binding; nucleoside phosphate binding; ligase activity, forming carbon-oxygen bonds; glutamate-tRNA ligase activity; nucleoside binding; ion binding; ligase activity; nucleotide binding; proline-tRNA ligase activity; heterocyclic compound binding; organic cyclic compound binding; ribonucleoside …	K14163	EPRS; bifunctional glutamyl/prolyl-tRNA synthetase [EC:6.1.1.17 6.1.1.15]	mmu00860 Porphyrin and chlorophyll metabolism - Mus musculus (mouse); mmu01100 Metabolic pathways - Mus musculus (mouse); mmu00970 Aminoacyl-tRNA biosynthesis - Mus musculus (mouse);	IPR002314; IPR016061; IPR020061; IPR020056; IPR004046; IPR020058; IPR011035; IPR000738; IPR006195; IPR014729; IPR009068; IPR004154; IPR010987; IPR017449; IPR020059;	Anticodon-binding; Glutamyl/glutaminyl-tRNA synthetase, class Ib, catalytic domain; Ribosomal protein L25/Gln-tRNA synthetase, beta-barrel domain; Ribosomal protein L25/Gln-tRNA synthetase, anti-codon-binding domain; Glutamyl/glutaminyl-tRNA synthetase, class Ib, anti-codon binding domain; Glutamyl/glutaminyl-tRNA synthetase, class Ib, alpha-bundle domain; Prolyl-tRNA synthetase, class II; Prolin…
Q8CGK3	403	2.62	Up	K	Lon protease homolog, mitochondrial	mito	cellular component biogenesis; response to aluminum ion; cellular response to stress; cellular component organization; proteolysis involved in cellular protein catabolic process; cellular protein catabolic process; protein homooligomerization; response to abiotic stimulus; cellular protein metabolic process; single-organism process; response to stimulus; cellular metabolic process; organic substa…	intracellular organelle; mitochondrial matrix; mitochondrial nucleoid; mitochondrial part; intracellular non-membrane-bounded organelle; cytoplasm; intracellular organelle part; intracellular part; cell; organelle part; mitochondrion; non-membrane-bounded organelle; membrane-enclosed lumen; intracellular membrane-bounded organelle; organelle; intracellular organelle lumen; intracellular; cell par…	peptidase activity; nucleoside phosphate binding; serine-type peptidase activity; hydrolase activity, acting on acid anhydrides; single-stranded DNA binding; hydrolase activity; ATP-dependent peptidase activity; ATPase activity; regulatory region DNA binding; organic cyclic compound binding; heterocyclic compound binding; pyrophosphatase activity; catalytic activity; ribonucleotide binding; bindi…	K08675			IPR015947; IPR003959; IPR027417; IPR003111; IPR008269; IPR003593; IPR020568; IPR014721;	AAA+ ATPase domain; PUA-like domain; Peptidase S16, lon N-terminal; Ribosomal protein S5 domain 2-type fold; Ribosomal protein S5 domain 2-type fold, subgroup; ATPase, AAA-type, core; Peptidase S16, Lon C-terminal; P-loop containing nucleoside triphosphate hydrolase;
Q8CGP2	35	4.33	Up	K	Histone H2B type 1-P	nucl	cellular component biogenesis; cellular component organization; nucleosome organization; cellular aromatic compound metabolic process; DNA metabolic process; single-organism process; cellular metabolic process; organic substance metabolic process; metabolic process; DNA packaging; heterocycle metabolic process; nucleosome assembly; nucleobase-containing compound metabolic process; cellular compon…	intracellular organelle; intracellular non-membrane-bounded organelle; intracellular organelle part; macromolecular complex; intracellular part; cell; organelle part; DNA bending complex; chromosomal part; nucleosome; non-membrane-bounded organelle; intracellular membrane-bounded organelle; organelle; nucleus; chromatin; intracellular; cell part; chromosome; protein complex; membrane-bounded orga…	organic cyclic compound binding; heterocyclic compound binding; DNA binding; protein heterodimerization activity; binding; protein dimerization activity; nucleic acid binding; protein binding;	K11252	H2B; histone H2B	mmu05203 Viral carcinogenesis - Mus musculus (mouse); mmu05034 Alcoholism - Mus musculus (mouse); mmu05322 Systemic lupus erythematosus - Mus musculus (mouse);	IPR009072; IPR007125;	Histone core; Histone-fold;
Q8CGP6	37	3.75	Up	K	Histone H2A type 1-H	nucl	cellular component biogenesis; cellular component organization; nucleosome organization; cellular aromatic compound metabolic process; DNA metabolic process; single-organism process; cellular metabolic process; organic substance metabolic process; metabolic process; DNA packaging; heterocycle metabolic process; nucleosome assembly; nucleobase-containing compound metabolic process; cellular compon…	intracellular organelle; intracellular non-membrane-bounded organelle; intracellular organelle part; macromolecular complex; intracellular part; cell; organelle part; DNA bending complex; chromosomal part; nucleosome; non-membrane-bounded organelle; intracellular membrane-bounded organelle; organelle; nucleus; chromatin; intracellular; cell part; chromosome; protein complex; membrane-bounded orga…	organic cyclic compound binding; heterocyclic compound binding; DNA binding; protein heterodimerization activity; binding; protein dimerization activity; nucleic acid binding; protein binding;	K11251	H2A; histone H2A	mmu05034 Alcoholism - Mus musculus (mouse); mmu05322 Systemic lupus erythematosus - Mus musculus (mouse);	IPR002119; IPR009072; IPR007125;	Histone H2A; Histone core; Histone-fold;
Q8CHT0	551	3.42	Up	K	Delta-1-pyrroline-5-carboxylate dehydrogenase, mitochondrial	mito	dicarboxylic acid metabolic process; alpha-amino acid catabolic process; organic acid biosynthetic process; biosynthetic process; organonitrogen compound biosynthetic process; cellular metabolic process; glutamine family amino acid biosynthetic process; organic substance metabolic process; metabolic process; cellular amino acid metabolic process; heterocycle metabolic process; alpha-amino acid bi…	mitochondrial matrix; intracellular organelle; mitochondrial part; cytoplasm; intracellular organelle part; intracellular part; cell; mitochondrion; organelle part; membrane-enclosed lumen; organelle; intracellular membrane-bounded organelle; intracellular organelle lumen; cell part; intracellular; membrane-bounded organelle; cytoplasmic part; organelle lumen;	oxidoreductase activity, acting on the aldehyde or oxo group of donors, NAD or NADP as acceptor; oxidoreductase activity, acting on the CH-NH group of donors; oxidoreductase activity, acting on the CH-NH group of donors, NAD or NADP as acceptor; catalytic activity; oxidoreductase activity, acting on the aldehyde or oxo group of donors; oxidoreductase activity; 1-pyrroline-5-carboxylate dehydrogen…	K00294	E1.2.1.88; 1-pyrroline-5-carboxylate dehydrogenase [EC:1.2.1.88]	mmu01100 Metabolic pathways - Mus musculus (mouse); mmu00330 Arginine and proline metabolism - Mus musculus (mouse); mmu00250 Alanine, aspartate and glutamate metabolism - Mus musculus (mouse);	IPR016161; IPR015590; IPR016162; IPR016163;	Aldehyde dehydrogenase, N-terminal; Aldehyde dehydrogenase domain; Aldehyde dehydrogenase, C-terminal; Aldehyde/histidinol dehydrogenase;
Q8K009	753	3.77	Up	K	Mitochondrial 10-formyltetrahydrofolate dehydrogenase	mito	dicarboxylic acid metabolic process; alpha-amino acid catabolic process; cellular aromatic compound metabolic process; 10-formyltetrahydrofolate catabolic process; biosynthetic process; cellular metabolic process; methylation; organic substance metabolic process; cellular nitrogen compound catabolic process; metabolic process; dicarboxylic acid catabolic process; cellular amino acid metabolic pro…	organelle; intracellular membrane-bounded organelle; intracellular organelle; cell part; intracellular; cytoplasm; intracellular part; membrane-bounded organelle; cell; mitochondrion; cytoplasmic part;	oxidoreductase activity, acting on the aldehyde or oxo group of donors, NAD or NADP as acceptor; oxidoreductase activity, acting on the CH-NH group of donors; oxidoreductase activity, acting on the CH-NH group of donors, NAD or NADP as acceptor; methyltransferase activity; catalytic activity; oxidoreductase activity, acting on the aldehyde or oxo group of donors; transferase activity, transferrin…	K00289	E1.5.1.6; formyltetrahydrofolate dehydrogenase [EC:1.5.1.6]	mmu00670 One carbon pool by folate - Mus musculus (mouse);	IPR005793; IPR016161; IPR015590; IPR016162; IPR009081; IPR016163; IPR011034; IPR002376;	Aldehyde dehydrogenase, N-terminal; Acyl carrier protein-like; Aldehyde dehydrogenase domain; Formyl transferase, C-terminal; Aldehyde dehydrogenase, C-terminal; Formyl transferase, C-terminal-like; Aldehyde/histidinol dehydrogenase; Formyl transferase, N-terminal;
Q8VCK7	102	8.96	Up	K	Syncollin	extr	transport; establishment of localization in cell; secretion by cell; vesicle-mediated transport; single-organism cellular process; single-organism process; localization; cellular process; establishment of localization; exocytosis; single-organism transport; secretion; cellular localization;	transport vesicle membrane; membrane; intracellular organelle; organelle membrane; cytoplasmic vesicle; membrane-bounded vesicle; cytoplasmic membrane-bounded vesicle; vesicle; cytoplasm; intracellular organelle part; cytoplasmic vesicle part; vesicle membrane; endomembrane system; intracellular part; cell; organelle part; cytoplasmic vesicle membrane; organelle; intracellular membrane-bounded or…
Q91W90	129	3.12	Up	K	Thioredoxin domain-containing protein 5	extr	regulation of cellular process; regulation of biological quality; cell redox homeostasis; small molecule metabolic process; single-organism cellular process; single-organism process; cellular homeostasis; ether metabolic process; organic substance metabolic process; homeostatic process; metabolic process; regulation of biological process; single-organism metabolic process; glycerol ether metaboli…	endoplasmic reticulum lumen; intracellular organelle; endoplasmic reticulum; cytoplasm; intracellular organelle part; intracellular part; cell; organelle part; organelle; intracellular membrane-bounded organelle; membrane-enclosed lumen; intracellular organelle lumen; endoplasmic reticulum part; cell part; intracellular; membrane-bounded organelle; cytoplasmic part; organelle lumen;	electron carrier activity; protein disulfide oxidoreductase activity; oxidoreductase activity, acting on a sulfur group of donors; disulfide oxidoreductase activity; isomerase activity; catalytic activity; oxidoreductase activity;	K13984	TXNDC5; thioredoxin domain-containing protein 5	mmu04141 Protein processing in endoplasmic reticulum - Mus musculus (mouse);	IPR005788; IPR013766; IPR012336;	Thioredoxin domain; Disulphide isomerase; Thioredoxin-like fold;
Q91WQ3	482	5.99	Up	K	Tyrosine--tRNA ligase, cytoplasmic	nucl	cellular aromatic compound metabolic process; cellular protein metabolic process; biosynthetic process; tRNA aminoacylation; cellular metabolic process; organic substance metabolic process; metabolic process; cellular amino acid metabolic process; heterocycle metabolic process; nucleobase-containing compound metabolic process; cellular nitrogen compound metabolic process; protein metabolic proces…	organelle; intracellular membrane-bounded organelle; intracellular organelle; nucleus; cell part; intracellular; cytoplasm; intracellular part; membrane-bounded organelle; cell;	ligase activity, forming aminoacyl-tRNA and related compounds; RNA binding; ATP binding; nucleoside phosphate binding; ligase activity, forming carbon-oxygen bonds; ligase activity; nucleoside binding; ion binding; nucleotide binding; organic cyclic compound binding; heterocyclic compound binding; ribonucleoside binding; catalytic activity; tRNA binding; ribonucleotide binding; binding; nucleic a…	K01866	YARS; tyrosyl-tRNA synthetase [EC:6.1.1.1]	mmu00970 Aminoacyl-tRNA biosynthesis - Mus musculus (mouse);	IPR014729; IPR012340; IPR002547;	Nucleic acid-binding, OB-fold; Rossmann-like alpha/beta/alpha sandwich fold; tRNA-binding domain;
Q91X51	64	4.58	Up	K	Golgi reassembly-stacking protein 1	cyto_nucl	establishment of protein localization; transport; organic substance transport; localization; macromolecule localization; protein localization; protein transport; establishment of localization;	organelle; intracellular membrane-bounded organelle; intracellular organelle; membrane; cell part; intracellular; cytoplasm; intracellular part; cell; Golgi apparatus; membrane-bounded organelle; cytoplasmic part;	protein binding; binding;				IPR024958; IPR001478;	PDZ domain; GRASP55/65 PDZ-like domain;
Q921G7	496	4.18	Up	K	Electron transfer flavoprotein-ubiquinone oxidoreductase, mitochondrial	mito	lipid oxidation; cellular lipid metabolic process; response to stimulus; cellular metabolic process; organic substance metabolic process; metabolic process; generation of precursor metabolites and energy; lipid modification; response to oxidative stress; monocarboxylic acid metabolic process; cellular catabolic process; cellular process; lipid metabolic process; fatty acid beta-oxidation using ac…	membrane; organelle membrane; cytoplasm; integral to mitochondrial inner membrane; macromolecular complex; intrinsic to membrane; intracellular part; cell; mitochondrial membrane part; electron transfer flavoprotein complex; intrinsic to mitochondrial inner membrane; organelle part; membrane-enclosed lumen; mitochondrial envelope; intracellular organelle lumen; integral to organelle membrane; int…	electron-transferring-flavoprotein dehydrogenase activity; oxidoreductase activity, oxidizing metal ions with flavin as acceptor; oxidoreductase activity, acting on the CH-NH group of donors; oxidoreductase activity, oxidizing metal ions; ion binding; 4 iron, 4 sulfur cluster binding; cofactor binding; oxidoreductase activity; electron carrier activity; oxidoreductase activity, acting on the CH-N…	K00311			IPR017896;	4Fe-4S ferredoxin-type, iron-sulphur binding domain;
Q922Q1	289	2.14	Up	K	Mitochondrial amidoxime reducing component 2	mito	metabolic process; nitrate metabolic process; single-organism metabolic process; small molecule metabolic process; nitrogen compound metabolic process; reactive nitrogen species metabolic process; organic acid metabolic process; cellular process; cellular metabolic process; oxoacid metabolic process; organic substance metabolic process;	membrane; intracellular organelle; outer membrane; mitochondrial part; organelle membrane; mitochondrial outer membrane; peroxisome; intracellular organelle part; organelle envelope; cytoplasm; intracellular part; cell; organelle part; mitochondrion; mitochondrial envelope; intracellular membrane-bounded organelle; organelle; intracellular; cell part; envelope; microbody; organelle inner membrane…	ion binding; molybdopterin cofactor binding; cofactor binding; pyridoxal phosphate binding; oxidoreductase activity; heterocyclic compound binding; organic cyclic compound binding; transition metal ion binding; molybdenum ion binding; catalytic activity; binding; oxidoreductase activity, acting on other nitrogenous compounds as donors; cation binding; metal ion binding; anion binding; nitrate red…				IPR011037; IPR005303; IPR005302;	Pyruvate kinase-like, insert domain; Molybdenum cofactor sulfurase, C-terminal; MOSC, N-terminal beta barrel;
Q922R8	110	5.32	Up	K	Protein disulfide-isomerase A6	extr	regulation of cellular process; single-multicellular organism process; blood coagulation; regulation of biological quality; cell redox homeostasis; single-organism process; response to stimulus; homotypic cell-cell adhesion; hemostasis; organic substance metabolic process; response to wounding; biological adhesion; homeostatic process; cell-cell adhesion; metabolic process; glycerol ether metabol…	membrane; endoplasmic reticulum lumen; intracellular organelle; endoplasmic reticulum; cytoplasmic vesicle; cell periphery; membrane-bounded vesicle; melanosome; cytoplasmic membrane-bounded vesicle; vesicle; cytoplasm; intracellular organelle part; intracellular part; cell; organelle part; plasma membrane; pigment granule; organelle; intracellular membrane-bounded organelle; membrane-enclosed lu…	electron carrier activity; protein disulfide oxidoreductase activity; disulfide oxidoreductase activity; intramolecular oxidoreductase activity, transposing S-S bonds; isomerase activity; catalytic activity; oxidoreductase activity, acting on a sulfur group of donors; intramolecular oxidoreductase activity; protein disulfide isomerase activity; intramolecular oxidoreductase activity, interconvert…	K09584	PDIA6; protein disulfide-isomerase A6 [EC:5.3.4.1]	mmu04141 Protein processing in endoplasmic reticulum - Mus musculus (mouse);	IPR005788; IPR013766; IPR012336;	Thioredoxin domain; Disulphide isomerase; Thioredoxin-like fold;
Q93092	71	4.4	Up	K	Transaldolase	cyto	monosaccharide catabolic process; NADP metabolic process; pyridine nucleotide metabolic process; cellular aromatic compound metabolic process; nicotinamide nucleotide metabolic process; nucleotide metabolic process; pyridine-containing compound metabolic process; cellular metabolic process; phosphate-containing compound metabolic process; organic substance metabolic process; glucose metabolic pro…	intracellular part; cell; cell part; intracellular; cytoplasm;	sedoheptulose-7-phosphate:D-glyceraldehyde-3-phosphate glyceronetransferase activity; catalytic activity; transferase activity; transferase activity, transferring aldehyde or ketonic groups;	K00616	E2.2.1.2; transaldolase [EC:2.2.1.2]	mmu01100 Metabolic pathways - Mus musculus (mouse); mmu01230 Biosynthesis of amino acids - Mus musculus (mouse); mmu01200 Carbon metabolism - Mus musculus (mouse); mmu00030 Pentose phosphate pathway - Mus musculus (mouse);	IPR013785;	Aldolase-type TIM barrel;
Q99K67	52	2.53	Up	K	Alpha-aminoadipic semialdehyde synthase, mitochondrial	mito	alpha-amino acid catabolic process; aspartate family amino acid metabolic process; L-lysine catabolic process to acetyl-CoA via saccharopine; L-lysine metabolic process; cellular metabolic process; L-lysine catabolic process to acetyl-CoA; organic substance metabolic process; metabolic process; cellular amino acid metabolic process; generation of precursor metabolites and energy; cellular catabol…	organelle; intracellular membrane-bounded organelle; intracellular organelle; cell part; intracellular; cytoplasm; intracellular part; membrane-bounded organelle; cell; mitochondrion; cytoplasmic part;	organic cyclic compound binding; heterocyclic compound binding; oxidoreductase activity, acting on the CH-NH group of donors; saccharopine dehydrogenase (NADP+, L-lysine-forming) activity; nucleoside phosphate binding; oxidoreductase activity, acting on the CH-NH group of donors, NAD or NADP as acceptor; catalytic activity; binding; saccharopine dehydrogenase (NAD+, L-glutamate-forming) activity;…	K14157	AASS; alpha-aminoadipic semialdehyde synthase [EC:1.5.1.8 1.5.1.9]	mmu01100 Metabolic pathways - Mus musculus (mouse); mmu00310 Lysine degradation - Mus musculus (mouse);	IPR007698; IPR007886; IPR016040;	Alanine dehydrogenase/pyridine nucleotide transhydrogenase, N-terminal; NAD(P)-binding domain; Alanine dehydrogenase/PNT, NAD(H)-binding domain;
Q99L45	188	4.13	Up	K	Eukaryotic translation initiation factor 2 subunit 2	nucl	reproduction; single-multicellular organism process; reproductive process; chordate embryonic development; male gonad development; male sex differentiation; gonad development; cellular protein metabolic process; single-organism process; biosynthetic process; cellular metabolic process; organic substance metabolic process; metabolic process; single organism reproductive process; translational init…		organic cyclic compound binding; heterocyclic compound binding; RNA binding; translation factor activity, nucleic acid binding; binding; ion binding; nucleic acid binding; metal ion binding; cation binding; translation initiation factor activity;	K03238	EIF2S2; translation initiation factor 2 subunit 2	mmu03013 RNA transport - Mus musculus (mouse);	IPR016189; IPR016190; IPR002735;	Translation initiation factor IF2/IF5; Translation initiation factor IF2/IF5, N-terminal; Translation initiation factor IF2/IF5, zinc-binding;
Q99LM2	146	7.75	Up	K	CDK5 regulatory subunit-associated protein 3	cyto	regulation of protein kinase activity; regulation of cellular process; regulation of macromolecule metabolic process; regulation of protein modification process; regulation of nucleobase-containing compound metabolic process; positive regulation of biosynthetic process; regulation of protein serine/threonine kinase activity; regulation of RNA biosynthetic process; positive regulation of metabolic…
Q99LX0	188	2.48	Up	K	Protein deglycase DJ-1	cyto	single organism signaling; catecholamine uptake; regulation of biological quality; regulation of cell death; reproductive process; posttranscriptional regulation of gene expression; regulation of neuron apoptotic process; negative regulation of protein binding; regulation of defense response; autophagy; cellular metabolic process; neurological system process; neuron-neuron synaptic transmission; …	organelle; intracellular membrane-bounded organelle; intracellular organelle; nucleus; cell part; intracellular; cytoplasm; intracellular part; membrane-bounded organelle; cell; mitochondrion; cytoplasmic part;	RNA binding; peptidase activity; protein dimerization activity; antioxidant activity; oxidoreductase activity, acting on paired donors, with incorporation or reduction of molecular oxygen; protein binding; hydrolase activity; oxidoreductase activity; heterocyclic compound binding; organic cyclic compound binding; mRNA binding; identical protein binding; catalytic activity; binding; protein homodi…	K05687	PARK7; protein DJ-1	mmu05012 Parkinson's disease - Mus musculus (mouse);	IPR002818;	ThiJ/PfpI;
Q99PL5	1384	5.43	Up	K	Ribosome-binding protein 1	E.R.	regulation of cellular process; single organism signaling; cellular response to stimulus; single-organism cellular process; single-organism process; organic substance transport; response to stimulus; signaling; protein transport; establishment of localization; transport; establishment of protein localization; signal transduction; regulation of biological process; cell communication; protein local…	membrane; intracellular organelle; endoplasmic reticulum; nuclear outer membrane-endoplasmic reticulum membrane network; organelle membrane; intracellular organelle part; cytoplasm; intrinsic to membrane; endomembrane system; intracellular part; cell; integral to membrane; organelle part; intracellular membrane-bounded organelle; organelle; integral to organelle membrane; endoplasmic reticulum pa…					IPR007794;	Ribosome receptor lysine/proline rich;
Q9CPP6	46	2.8	Up	K	NADH dehydrogenase [ubiquinone] 1 alpha subcomplex subunit 5	cyto	metabolic process; generation of precursor metabolites and energy; single-organism metabolic process; oxidation-reduction process; energy derivation by oxidation of organic compounds; electron transport chain; respiratory electron transport chain; cellular process; cellular respiration; cellular metabolic process;	membrane; intracellular organelle; mitochondrial part; organelle membrane; cytoplasm; intracellular organelle part; organelle envelope; macromolecular complex; respiratory chain complex I; intracellular part; mitochondrial respiratory chain complex I; mitochondrial membrane part; cell; organelle part; mitochondrion; mitochondrial respiratory chain; organelle; intracellular membrane-bounded organe…	oxidoreductase activity, acting on NAD(P)H; catalytic activity; oxidoreductase activity;	K03949	NDUFA5; NADH dehydrogenase (ubiquinone) 1 alpha subcomplex subunit 5	mmu00190 Oxidative phosphorylation - Mus musculus (mouse); mmu05010 Alzheimer's disease - Mus musculus (mouse); mmu05012 Parkinson's disease - Mus musculus (mouse); mmu05016 Huntington's disease - Mus musculus (mouse); mmu01100 Metabolic pathways - Mus musculus (mouse); mmu04932 Non-alcoholic fatty liver disease (NAFLD) - Mus musculus (mouse);			Respiratory chain complex I, mitochondrial;
Q9CPV4	102	2.65	Up	K	Glyoxalase domain-containing protein 4	mito		organelle; intracellular membrane-bounded organelle; intracellular organelle; cell part; intracellular; cytoplasm; intracellular part; membrane-bounded organelle; cell; mitochondrion; cytoplasmic part;					IPR025870;	Glyoxalase-like domain;
Q9CPW5	179	2.74	Up	K	Translocon-associated protein subunit beta	extr		membrane; intracellular organelle; nuclear outer membrane-endoplasmic reticulum membrane network; endoplasmic reticulum; organelle membrane; intracellular organelle part; cytoplasm; endomembrane system; intrinsic to membrane; intracellular part; cell; integral to membrane; organelle part; intracellular membrane-bounded organelle; organelle; endoplasmic reticulum part; intracellular; cell part; me…		K13250	SSR2; translocon-associated protein subunit beta	mmu04141 Protein processing in endoplasmic reticulum - Mus musculus (mouse);
Q9CQ69	73	3.58	Up	K	Cytochrome b-c1 complex subunit 8	mito	pallium development; single-multicellular organism process; hippocampus development; subthalamus development; hypothalamus development; brain development; neuron development; cellular developmental process; neurogenesis; single-organism process; pons development; thalamus development; limbic system development; cellular metabolic process; forebrain neuron development; cell development; central ne…	membrane; intracellular organelle; mitochondrial part; organelle membrane; organelle envelope; intracellular organelle part; cytoplasm; intracellular part; cell; organelle part; mitochondrion; mitochondrial envelope; intracellular membrane-bounded organelle; organelle; membrane part; cell part; intracellular; envelope; organelle inner membrane; membrane-bounded organelle; mitochondrial inner memb…	ubiquinol-cytochrome-c reductase activity; ion transmembrane transporter activity; oxidoreductase activity, acting on diphenols and related substances as donors; catalytic activity; substrate-specific transporter activity; monovalent inorganic cation transmembrane transporter activity; inorganic cation transmembrane transporter activity; hydrogen ion transmembrane transporter activity; cation tra…	K00418	QCR8; ubiquinol-cytochrome c reductase subunit 8	mmu00190 Oxidative phosphorylation - Mus musculus (mouse); mmu05010 Alzheimer's disease - Mus musculus (mouse); mmu05012 Parkinson's disease - Mus musculus (mouse); mmu05016 Huntington's disease - Mus musculus (mouse); mmu04260 Cardiac muscle contraction - Mus musculus (mouse); mmu01100 Metabolic pathways - Mus musculus (mouse); mmu04932 Non-alcoholic fatty liver disease (NAFLD) - Mus musculus (m…			Cytochrome bc1-complex, mitochondrial;
Q9CQH3	152	4.46	Up	K	NADH dehydrogenase [ubiquinone] 1 beta subcomplex subunit 5, mitochondrial	mito	metabolic process; generation of precursor metabolites and energy; single-organism metabolic process; oxidation-reduction process; electron transport chain; cellular metabolic process; cellular process;	membrane; organelle membrane; cytoplasm; intrinsic to membrane; macromolecular complex; respiratory chain complex I; intracellular part; mitochondrial respiratory chain complex I; mitochondrial membrane part; cell; organelle part; mitochondrial envelope; intracellular; cell part; membrane part; organelle inner membrane; membrane-bounded organelle; mitochondrial inner membrane; intracellular organ…		K03961	NDUFB5; NADH dehydrogenase (ubiquinone) 1 beta subcomplex subunit 5	mmu00190 Oxidative phosphorylation - Mus musculus (mouse); mmu05010 Alzheimer's disease - Mus musculus (mouse); mmu05012 Parkinson's disease - Mus musculus (mouse); mmu05016 Huntington's disease - Mus musculus (mouse); mmu01100 Metabolic pathways - Mus musculus (mouse); mmu04932 Non-alcoholic fatty liver disease (NAFLD) - Mus musculus (mouse);			Respiratory chain complex I, mitochondrial;
Q9CQN1	326	3.12	Up	K	Heat shock protein 75 kDa, mitochondrial	mito	cellular response to stress; cellular response to stimulus; response to stress; single-organism cellular process; cellular protein metabolic process; single-organism process; response to stimulus; primary metabolic process; cellular metabolic process; organic substance metabolic process; protein folding; metabolic process; response to chemical stimulus; cellular macromolecule metabolic process; r…	organelle; intracellular membrane-bounded organelle; intracellular organelle; cell part; intracellular; cytoplasm; intracellular part; membrane-bounded organelle; cell; mitochondrion; cytoplasmic part;	ATP binding; nucleoside phosphate binding; nucleoside binding; ion binding; protein binding; nucleotide binding; organic cyclic compound binding; heterocyclic compound binding; ribonucleoside binding; ribonucleotide binding; binding; purine ribonucleoside binding; anion binding; purine ribonucleotide binding; unfolded protein binding; adenyl ribonucleotide binding; purine nucleoside binding; aden…	K09488			IPR020575; IPR020568; IPR003594;	Heat shock protein Hsp90, N-terminal; Ribosomal protein S5 domain 2-type fold; Histidine kinase-like ATPase, ATP-binding domain;
Q9CXI5	109	2.98	Up	K	Mesencephalic astrocyte-derived neurotrophic factor	extr	regulation of blood pressure; single-multicellular organism process; response to unfolded protein; regulation of biological quality; positive regulation of blood pressure; system process; vasoconstriction; response to stress; regulation of blood vessel size; neurological system process involved in regulation of systemic arterial blood pressure; regulation of systemic arterial blood pressure by is…	extracellular region;					IPR011001;	Saposin-like;
Q9CY27	60	3.45	Up	K	Very-long-chain enoyl-CoA reductase	cyto	organic acid biosynthetic process; single-organism biosynthetic process; small molecule metabolic process; steroid metabolic process; organic cyclic compound metabolic process; cellular lipid metabolic process; biosynthetic process; fatty acid metabolic process; primary metabolic process; cellular metabolic process; fatty acid biosynthetic process; organic substance biosynthetic process; very lon…	membrane; intracellular organelle; endoplasmic reticulum; nuclear outer membrane-endoplasmic reticulum membrane network; organelle membrane; intracellular organelle part; cytoplasm; intrinsic to membrane; endomembrane system; intracellular part; cell; integral to membrane; organelle part; intracellular membrane-bounded organelle; organelle; integral to organelle membrane; endoplasmic reticulum pa…	oxidoreductase activity, acting on the CH-CH group of donors; catalytic activity; oxidoreductase activity;	K10258	TER; very-long-chain enoyl-CoA reductase [EC:1.3.1.93]	mmu01040 Biosynthesis of unsaturated fatty acids - Mus musculus (mouse); mmu00062 Fatty acid elongation - Mus musculus (mouse); mmu01100 Metabolic pathways - Mus musculus (mouse); mmu01212 Fatty acid metabolism - Mus musculus (mouse);	IPR001104;	3-oxo-5-alpha-steroid 4-dehydrogenase, C-terminal;
Q9CYH2	88	2.03	Up	K	Redox-regulatory protein FAM213A	E.R.	regulation of cellular process; oxidation-reduction process; regulation of myeloid cell differentiation; regulation of multicellular organismal process; metabolic process; regulation of biological process; single-organism metabolic process; regulation of leukocyte differentiation; regulation of myeloid leukocyte differentiation; regulation of immune system process; regulation of osteoclast differ…	organelle; intracellular membrane-bounded organelle; intracellular organelle; cell part; intracellular; cytoplasm; intracellular part; membrane-bounded organelle; cell; mitochondrion; cytoplasmic part;	antioxidant activity;				IPR012336;	Thioredoxin-like fold;
Q9CZU6	321	2.17	Up	K	Citrate synthase, mitochondrial	mito	metabolic process; generation of precursor metabolites and energy; cellular carbohydrate metabolic process; aerobic respiration; single-organism metabolic process; oxidation-reduction process; energy derivation by oxidation of organic compounds; tricarboxylic acid cycle; carbohydrate metabolic process; primary metabolic process; cellular respiration; cellular metabolic process; cellular process; …	mitochondrial matrix; intracellular organelle; mitochondrial part; cytoplasm; intracellular organelle part; intracellular part; cell; mitochondrion; organelle part; membrane-enclosed lumen; organelle; intracellular membrane-bounded organelle; intracellular organelle lumen; cell part; intracellular; membrane-bounded organelle; cytoplasmic part; organelle lumen;	transferase activity, transferring acyl groups; transferase activity, transferring acyl groups, acyl groups converted into alkyl on transfer; catalytic activity; transferase activity; citrate (Si)-synthase activity;	K01647	CS; citrate synthase [EC:2.3.3.1]	mmu00630 Glyoxylate and dicarboxylate metabolism - Mus musculus (mouse); mmu00020 Citrate cycle (TCA cycle) - Mus musculus (mouse); mmu01210 2-Oxocarboxylic acid metabolism - Mus musculus (mouse); mmu01100 Metabolic pathways - Mus musculus (mouse); mmu01230 Biosynthesis of amino acids - Mus musculus (mouse); mmu01200 Carbon metabolism - Mus musculus (mouse);	IPR016142; IPR016141;	Citrate synthase-like, core; Citrate synthase-like, large alpha subdomain;
Q9CZX8	122	5.28	Up	K	40S ribosomal protein S19	cyto	cellular component biogenesis; regulation of biological quality; ribonucleoprotein complex biogenesis; myeloid cell homeostasis; cellular developmental process; single-organism process; biosynthetic process; cellular metabolic process; establishment of localization; erythrocyte homeostasis; metabolic process; rRNA processing; protein metabolic process; macromolecule metabolic process; translation…	ribosome; intracellular organelle; intracellular non-membrane-bounded organelle; small ribosomal subunit; intracellular organelle part; cytoplasm; nuclear lumen; macromolecular complex; intracellular part; nucleolus; cytosol; cell; organelle part; non-membrane-bounded organelle; membrane-enclosed lumen; intracellular membrane-bounded organelle; organelle; nucleus; intracellular organelle lumen; r…	structural constituent of ribosome; structural molecule activity;	K02966	RP-S19e; small subunit ribosomal protein S19e	mmu03010 Ribosome - Mus musculus (mouse);
Q9D0E1	144	2.11	Up	K	Heterogeneous nuclear ribonucleoprotein M	cyto	RNA processing; cellular aromatic compound metabolic process; organic cyclic compound metabolic process; nitrogen compound metabolic process; primary metabolic process; cellular metabolic process; organic substance metabolic process; mRNA processing; RNA metabolic process; metabolic process; mRNA splicing, via spliceosome; RNA splicing, via transesterification reactions with bulged adenosine as n…	intracellular organelle; intracellular organelle part; paraspeckles; macromolecular complex; nuclear lumen; intracellular part; spliceosomal complex; nuclear body; cell; organelle part; organelle; intracellular membrane-bounded organelle; membrane-enclosed lumen; nucleoplasm; nucleus; intracellular organelle lumen; cell part; intracellular; nuclear matrix; catalytic step 2 spliceosome; nuclear pe…	organic cyclic compound binding; heterocyclic compound binding; RNA binding; nucleoside phosphate binding; binding; nucleic acid binding; nucleotide binding; small molecule binding;	K12887	HNRNPM; heterogeneous nuclear ribonucleoprotein M	mmu03040 Spliceosome - Mus musculus (mouse);	IPR000504; IPR012677; IPR024666;	Heterogeneous nuclear ribonucleoprotein M, PY nuclear localisation signal; Nucleotide-binding, alpha-beta plait; RNA recognition motif domain;	Drosha complex;
Q9D0F3	470	4.87	Up	K	Protein ERGIC-53	pero	regulation of cellular process; intracellular transport; cellular component organization; Golgi vesicle transport; single-organism process; protein transport; establishment of localization; positive regulation of cellular component organization; establishment of localization in cell; protein localization; macromolecule localization; cytoplasmic transport; cellular process; single-organism transpo…	membrane; endoplasmic reticulum; nuclear outer membrane-endoplasmic reticulum membrane network; organelle membrane; myofibril; cytoplasm; intrinsic to membrane; intracellular part; cell; organelle part; non-membrane-bounded organelle; membrane part; cell part; intracellular; contractile fiber; Golgi apparatus part; membrane-bounded organelle; endoplasmic reticulum membrane; intracellular organell…	metal ion binding; cation binding; binding; ion binding;	K10080	LMAN1; lectin, mannose-binding 1	mmu04141 Protein processing in endoplasmic reticulum - Mus musculus (mouse);	IPR008985; IPR013320;	Concanavalin A-like lectin/glucanases superfamily; Concanavalin A-like lectin/glucanase, subgroup;
Q9D154	244	6.85	Up	K	Leukocyte elastase inhibitor A	cyto	regulation of biological process; regulation of primary metabolic process; regulation of macromolecule metabolic process; regulation of protein metabolic process; regulation of catabolic process; regulation of metabolic process; regulation of protein catabolic process; regulation of proteolysis; biological regulation;	extracellular space; extracellular region part; cell part; intracellular; cytoplasm; intracellular part; cell; extracellular region;	endopeptidase regulator activity; serine-type endopeptidase inhibitor activity; enzyme inhibitor activity; enzyme regulator activity; endopeptidase inhibitor activity; peptidase inhibitor activity; peptidase regulator activity;	K13963	SERPINB; serpin B	mmu05146 Amoebiasis - Mus musculus (mouse);	IPR023796;	Serpin domain;
Q9D8N0	220	3.41	Up	K	Elongation factor 1-gamma	cyto	translational elongation; cellular protein metabolic process; biosynthetic process; response to stimulus; primary metabolic process; response to other organism; cellular metabolic process; organic substance biosynthetic process; multi-organism process; cellular biosynthetic process; response to biotic stimulus; organic substance metabolic process; metabolic process; cellular macromolecule biosynt…	cell part; intracellular; cytoplasm; macromolecular complex; intracellular part; protein complex; cell; cytoplasmic part; eukaryotic translation elongation factor 1 complex;	organic cyclic compound binding; heterocyclic compound binding; RNA binding; translation factor activity, nucleic acid binding; protein binding; translation elongation factor activity; binding; nucleic acid binding;	K03233	EEF1G; elongation factor 1-gamma	mmu05134 Legionellosis - Mus musculus (mouse);	IPR010987; IPR004046; IPR001662; IPR012336; IPR004045;	Glutathione S-transferase, N-terminal; Translation elongation factor EF1B, gamma chain, conserved; Thioredoxin-like fold; Glutathione S-transferase, C-terminal-like; Glutathione S-transferase, C-terminal;	Parvulin-associated pre-rRNP complex;
Q9D8N0	294	2.98	Up	K	Elongation factor 1-gamma	cyto	translational elongation; cellular protein metabolic process; biosynthetic process; response to stimulus; primary metabolic process; response to other organism; cellular metabolic process; organic substance biosynthetic process; multi-organism process; cellular biosynthetic process; response to biotic stimulus; organic substance metabolic process; metabolic process; cellular macromolecule biosynt…	cell part; intracellular; cytoplasm; macromolecular complex; intracellular part; protein complex; cell; cytoplasmic part; eukaryotic translation elongation factor 1 complex;	organic cyclic compound binding; heterocyclic compound binding; RNA binding; translation factor activity, nucleic acid binding; protein binding; translation elongation factor activity; binding; nucleic acid binding;	K03233	EEF1G; elongation factor 1-gamma	mmu05134 Legionellosis - Mus musculus (mouse);	IPR010987; IPR004046; IPR001662; IPR012336; IPR004045;	Glutathione S-transferase, N-terminal; Translation elongation factor EF1B, gamma chain, conserved; Thioredoxin-like fold; Glutathione S-transferase, C-terminal-like; Glutathione S-transferase, C-terminal;	Parvulin-associated pre-rRNP complex;
Q9D8U3	170	6.74	Up	K	Endoplasmic reticulum resident protein 27	plas		endoplasmic reticulum lumen; intracellular organelle; endoplasmic reticulum; cytoplasm; intracellular organelle part; intracellular part; cell; organelle part; organelle; intracellular membrane-bounded organelle; membrane-enclosed lumen; intracellular organelle lumen; endoplasmic reticulum part; cell part; intracellular; membrane-bounded organelle; cytoplasmic part; organelle lumen;					IPR012336;	Thioredoxin-like fold;
Q9DBG7	138	3.26	Up	K	Signal recognition particle receptor subunit alpha	cyto	nucleoside metabolic process; purine nucleoside metabolic process; establishment of protein localization to organelle; nucleotide metabolic process; single-organism process; cellular metabolic process; protein transport; phosphate-containing compound metabolic process; establishment of localization; protein targeting; protein targeting to membrane; metabolic process; establishment of localization…	membrane; intracellular organelle; endoplasmic reticulum; nuclear outer membrane-endoplasmic reticulum membrane network; rough endoplasmic reticulum membrane; organelle membrane; rough endoplasmic reticulum; cytoplasm; intracellular organelle part; macromolecular complex; endomembrane system; intracellular part; cell; organelle part; signal recognition particle receptor complex; organelle; intrac…	nucleoside phosphate binding; nucleoside binding; ion binding; hydrolase activity, acting on acid anhydrides; hydrolase activity; nucleotide binding; nucleoside-triphosphatase activity; heterocyclic compound binding; organic cyclic compound binding; ribonucleoside binding; pyrophosphatase activity; ribonucleotide binding; catalytic activity; binding; signal recognition particle binding; purine ri…	K13431	SRPR; signal recognition particle receptor subunit alpha	mmu03060 Protein export - Mus musculus (mouse);	IPR003593; IPR013822; IPR007222; IPR000897; IPR027417; IPR011012;	Longin-like domain; AAA+ ATPase domain; Signal recognition particle, SRP54 subunit, helical bundle; Signal recognition particle, SRP54 subunit, GTPase domain; Signal recognition particle receptor, alpha subunit, N-terminal; P-loop containing nucleoside triphosphate hydrolase;
Q9DBG7	174	4.5	Up	K	Signal recognition particle receptor subunit alpha	cyto	nucleoside metabolic process; purine nucleoside metabolic process; establishment of protein localization to organelle; nucleotide metabolic process; single-organism process; cellular metabolic process; protein transport; phosphate-containing compound metabolic process; establishment of localization; protein targeting; protein targeting to membrane; metabolic process; establishment of localization…	membrane; intracellular organelle; endoplasmic reticulum; nuclear outer membrane-endoplasmic reticulum membrane network; rough endoplasmic reticulum membrane; organelle membrane; rough endoplasmic reticulum; cytoplasm; intracellular organelle part; macromolecular complex; endomembrane system; intracellular part; cell; organelle part; signal recognition particle receptor complex; organelle; intrac…	nucleoside phosphate binding; nucleoside binding; ion binding; hydrolase activity, acting on acid anhydrides; hydrolase activity; nucleotide binding; nucleoside-triphosphatase activity; heterocyclic compound binding; organic cyclic compound binding; ribonucleoside binding; pyrophosphatase activity; ribonucleotide binding; catalytic activity; binding; signal recognition particle binding; purine ri…	K13431	SRPR; signal recognition particle receptor subunit alpha	mmu03060 Protein export - Mus musculus (mouse);	IPR003593; IPR013822; IPR007222; IPR000897; IPR027417; IPR011012;	Longin-like domain; AAA+ ATPase domain; Signal recognition particle, SRP54 subunit, helical bundle; Signal recognition particle, SRP54 subunit, GTPase domain; Signal recognition particle receptor, alpha subunit, N-terminal; P-loop containing nucleoside triphosphate hydrolase;
Q9DBJ1	225	3.65	Up	K	Phosphoglycerate mutase 1	cyto	monosaccharide catabolic process; single-organism carbohydrate catabolic process; glycolysis; primary metabolic process; carbohydrate metabolic process; cellular metabolic process; carbohydrate catabolic process; organic substance metabolic process; glucose metabolic process; single-organism carbohydrate metabolic process; organic substance catabolic process; metabolic process; glucose catabolic …	organelle; intracellular membrane-bounded organelle; intracellular organelle; nucleus; cell part; intracellular; intracellular part; membrane-bounded organelle; cell;	isomerase activity; phosphoric ester hydrolase activity; catalytic activity; phosphatase activity; hydrolase activity, acting on ester bonds; intramolecular transferase activity, phosphotransferases; bisphosphoglycerate phosphatase activity; phosphoglycerate mutase activity; hydrolase activity; bisphosphoglycerate 2-phosphatase activity; bisphosphoglycerate mutase activity; intramolecular transfe…	K01834	PGAM; 2,3-bisphosphoglycerate-dependent phosphoglycerate mutase [EC:5.4.2.11]	mmu00010 Glycolysis / Gluconeogenesis - Mus musculus (mouse); mmu01100 Metabolic pathways - Mus musculus (mouse); mmu01230 Biosynthesis of amino acids - Mus musculus (mouse); mmu01200 Carbon metabolism - Mus musculus (mouse); mmu00260 Glycine, serine and threonine metabolism - Mus musculus (mouse);	IPR013078;	Histidine phosphatase superfamily, clade-1;
Q9DBJ1	228	2.34	Up	K	Phosphoglycerate mutase 1	cyto	monosaccharide catabolic process; single-organism carbohydrate catabolic process; glycolysis; primary metabolic process; carbohydrate metabolic process; cellular metabolic process; carbohydrate catabolic process; organic substance metabolic process; glucose metabolic process; single-organism carbohydrate metabolic process; organic substance catabolic process; metabolic process; glucose catabolic …	organelle; intracellular membrane-bounded organelle; intracellular organelle; nucleus; cell part; intracellular; intracellular part; membrane-bounded organelle; cell;	isomerase activity; phosphoric ester hydrolase activity; catalytic activity; phosphatase activity; hydrolase activity, acting on ester bonds; intramolecular transferase activity, phosphotransferases; bisphosphoglycerate phosphatase activity; phosphoglycerate mutase activity; hydrolase activity; bisphosphoglycerate 2-phosphatase activity; bisphosphoglycerate mutase activity; intramolecular transfe…	K01834	PGAM; 2,3-bisphosphoglycerate-dependent phosphoglycerate mutase [EC:5.4.2.11]	mmu00010 Glycolysis / Gluconeogenesis - Mus musculus (mouse); mmu01100 Metabolic pathways - Mus musculus (mouse); mmu01230 Biosynthesis of amino acids - Mus musculus (mouse); mmu01200 Carbon metabolism - Mus musculus (mouse); mmu00260 Glycine, serine and threonine metabolism - Mus musculus (mouse);	IPR013078;	Histidine phosphatase superfamily, clade-1;
Q9DBP5	43	5.46	Up	K	UMP-CMP kinase	cyto	nucleoside metabolic process; pyrimidine ribonucleoside biosynthetic process; dUDP metabolic process; reproductive process; nucleotide metabolic process; single-organism process; ribonucleoside diphosphate metabolic process; nucleoside biosynthetic process; biosynthetic process; nucleotide phosphorylation; deoxyribonucleotide metabolic process; cellular metabolic process; phosphate-containing com…	organelle; intracellular membrane-bounded organelle; intracellular organelle; nucleus; cell part; intracellular; cytoplasm; intracellular part; membrane-bounded organelle; cell;	ATP binding; nucleoside phosphate binding; nucleobase-containing compound kinase activity; nucleoside binding; ion binding; uridylate kinase activity; nucleotide binding; phosphotransferase activity, phosphate group as acceptor; nucleotide kinase activity; cytidylate kinase activity; organic cyclic compound binding; heterocyclic compound binding; ribonucleoside binding; kinase activity; UMP kinas…	K13800	CMPK1; UMP-CMP kinase [EC:2.7.4.- 2.7.4.14]	mmu01100 Metabolic pathways - Mus musculus (mouse); mmu00240 Pyrimidine metabolism - Mus musculus (mouse);	IPR027417;	P-loop containing nucleoside triphosphate hydrolase;
Q9DCF9	103	3.52	Up	K	Translocon-associated protein subunit gamma	plas	intracellular transport; cellular component organization; protein localization to membrane; single-organism cellular process; single-organism membrane organization; single-organism process; organic substance transport; cotranslational protein targeting to membrane; protein transport; cellular localization; establishment of localization; establishment of protein localization; protein targeting; tr…	membrane; endoplasmic reticulum; nuclear outer membrane-endoplasmic reticulum membrane network; rough endoplasmic reticulum membrane; organelle membrane; cytoplasm; intrinsic to membrane; macromolecular complex; intracellular part; cell; organelle part; integral to organelle membrane; intracellular; cell part; membrane part; intrinsic to endoplasmic reticulum membrane; membrane-bounded organelle;…		K13251	SSR3; translocon-associated protein subunit gamma	mmu04141 Protein processing in endoplasmic reticulum - Mus musculus (mouse);
Q9DCJ5	159	3.11	Up	K	NADH dehydrogenase [ubiquinone] 1 alpha subcomplex subunit 8	extr	metabolic process; generation of precursor metabolites and energy; single-organism metabolic process; oxidation-reduction process; electron transport chain; cellular metabolic process; cellular process;	membrane; organelle membrane; cytoplasm; macromolecular complex; respiratory chain complex I; intracellular part; mitochondrial respiratory chain complex I; mitochondrial membrane part; cell; organelle part; membrane-enclosed lumen; mitochondrial envelope; organelle envelope lumen; intracellular; cell part; membrane part; organelle inner membrane; membrane-bounded organelle; mitochondrial inner m…		K03952	NDUFA8; NADH dehydrogenase (ubiquinone) 1 alpha subcomplex subunit 8	mmu00190 Oxidative phosphorylation - Mus musculus (mouse); mmu05010 Alzheimer's disease - Mus musculus (mouse); mmu05012 Parkinson's disease - Mus musculus (mouse); mmu05016 Huntington's disease - Mus musculus (mouse); mmu01100 Metabolic pathways - Mus musculus (mouse); mmu04932 Non-alcoholic fatty liver disease (NAFLD) - Mus musculus (mouse);	IPR010625;	CHCH;	Respiratory chain complex I, mitochondrial;
Q9DCP2	461	2.38	Up	K	Sodium-coupled neutral amino acid transporter 3	plas	transport; cation transport; ion transport; metal ion transport; single-organism process; localization; monovalent inorganic cation transport; sodium ion transport; single-organism transport; establishment of localization;	membrane; intrinsic to plasma membrane; plasma membrane part; membrane part; cell part; cell periphery; intrinsic to membrane; integral to plasma membrane; cell; integral to membrane; plasma membrane;	active transmembrane transporter activity; secondary active transmembrane transporter activity; organic acid transmembrane transporter activity; L-asparagine transmembrane transporter activity; ion transmembrane transporter activity; L-amino acid transmembrane transporter activity; symporter activity; L-glutamine transmembrane transporter activity; L-histidine transmembrane transporter activity; …	K13576	SLC38A3; solute carrier family 38 (sodium-coupled neutral amino acid transporter), member 3	mmu04727 GABAergic synapse - Mus musculus (mouse); mmu04964 Proximal tubule bicarbonate reclamation - Mus musculus (mouse); mmu04724 Glutamatergic synapse - Mus musculus (mouse);
Q9DCT2	216	2.75	Up	K	NADH dehydrogenase [ubiquinone] iron-sulfur protein 3, mitochondrial	mito	regulation of cellular process; negative regulation of growth; regulation of growth; death; oxidation-reduction process; single-organism cellular process; single-organism process; negative regulation of cellular process; negative regulation of biological process; cellular metabolic process; regulation of cell growth; negative regulation of cell growth; metabolic process; regulation of biological …	membrane; intracellular organelle; mitochondrial part; organelle membrane; cytoplasm; intracellular organelle part; organelle envelope; macromolecular complex; respiratory chain complex I; intracellular part; mitochondrial respiratory chain complex I; mitochondrial membrane part; cell; organelle part; mitochondrion; mitochondrial respiratory chain; organelle; intracellular membrane-bounded organe…	oxidoreductase activity, acting on NAD(P)H; NADH dehydrogenase activity; catalytic activity; NADH dehydrogenase (quinone) activity; NADH dehydrogenase (ubiquinone) activity; oxidoreductase activity, acting on NAD(P)H, quinone or similar compound as acceptor; oxidoreductase activity;	K03936	NDUFS3; NADH dehydrogenase (ubiquinone) Fe-S protein 3 [EC:1.6.5.3 1.6.99.3]	mmu00190 Oxidative phosphorylation - Mus musculus (mouse); mmu05010 Alzheimer's disease - Mus musculus (mouse); mmu05012 Parkinson's disease - Mus musculus (mouse); mmu05016 Huntington's disease - Mus musculus (mouse); mmu01100 Metabolic pathways - Mus musculus (mouse); mmu04932 Non-alcoholic fatty liver disease (NAFLD) - Mus musculus (mouse);	IPR001268;	NADH:ubiquinone oxidoreductase, 30kDa subunit;	Respiratory chain complex I, mitochondrial;
Q9JIF7	603	3.7	Up	K	Coatomer subunit beta	cysk	intracellular transport; intra-Golgi vesicle-mediated transport; vesicle-mediated transport; single-organism cellular process; single-organism process; Golgi vesicle transport; organic substance transport; protein transport; establishment of localization; cellular localization; establishment of protein localization; transport; cellular macromolecule localization; establishment of localization in …	membrane; cytoplasmic vesicle; organelle membrane; cell periphery; membrane-bounded vesicle; cytoplasmic membrane-bounded vesicle; COPI-coated vesicle; cytoplasm; vesicle; Golgi-associated vesicle membrane; cytoplasmic vesicle part; macromolecular complex; intracellular part; vesicle coat; cell; COPI-coated vesicle membrane; organelle part; coated vesicle membrane; COPI vesicle coat; intracellula…	structural molecule activity; binding;	K17301			IPR011710; IPR011989; IPR016024; IPR002553;	Clathrin/coatomer adaptor, adaptin-like, N-terminal; Coatomer beta subunit, C-terminal; Armadillo-type fold; Armadillo-like helical;
Q9JJI8	9	3.69	Up	K	60S ribosomal protein L38	nucl	cellular component biogenesis; ribonucleoprotein complex biogenesis; ribonucleoprotein complex assembly; posttranscriptional regulation of gene expression; single-organism process; biosynthetic process; middle ear morphogenesis; axial mesoderm development; cellular metabolic process; neurological system process; ribosomal large subunit biogenesis; metabolic process; embryonic organ morphogenesis;…	ribosome; intracellular organelle; intracellular non-membrane-bounded organelle; cytosolic large ribosomal subunit; intracellular organelle part; cytoplasm; macromolecular complex; intracellular part; eukaryotic 80S initiation complex; cytosol; cell; organelle part; non-membrane-bounded organelle; organelle; large ribosomal subunit; translation initiation complex; ribosomal subunit; intracellular…	structural constituent of ribosome; structural molecule activity;	K02923	RP-L38e; large subunit ribosomal protein L38e	mmu03010 Ribosome - Mus musculus (mouse);
Q9JK88	195	3.88	Up	K	Serpin I2	mito	regulation of metabolic process; regulation of proteolysis; regulation of biological process; regulation of primary metabolic process; regulation of macromolecule metabolic process; regulation of protein metabolic process; biological regulation;	extracellular region;	endopeptidase regulator activity; serine-type endopeptidase inhibitor activity; enzyme inhibitor activity; enzyme regulator activity; endopeptidase inhibitor activity; peptidase inhibitor activity; peptidase regulator activity;				IPR023796;	Serpin domain;
Q9JKR6	530	4.72	Up	K	Hypoxia up-regulated protein 1	E.R.	response to stress; response to stimulus;	endoplasmic reticulum lumen; intracellular organelle; endoplasmic reticulum; cytoplasm; intracellular organelle part; intracellular part; cell; organelle part; organelle; intracellular membrane-bounded organelle; membrane-enclosed lumen; intracellular organelle lumen; endoplasmic reticulum part; cell part; intracellular; membrane-bounded organelle; cytoplasmic part; organelle lumen;	ATP binding; nucleoside phosphate binding; nucleoside binding; ion binding; nucleotide binding; organic cyclic compound binding; heterocyclic compound binding; ribonucleoside binding; ribonucleotide binding; binding; purine ribonucleoside binding; anion binding; purine ribonucleotide binding; adenyl ribonucleotide binding; purine nucleoside binding; adenyl nucleotide binding; purine nucleotide bi…	K09486	HYOU1; hypoxia up-regulated 1	mmu04141 Protein processing in endoplasmic reticulum - Mus musculus (mouse);			localized multiprotein complex, in absence of Ig heavy chains; localized multiprotein complex, Ig heavy chains associated;
Q9JKR6	660	5.93	Up	K	Hypoxia up-regulated protein 1	E.R.	response to stress; response to stimulus;	endoplasmic reticulum lumen; intracellular organelle; endoplasmic reticulum; cytoplasm; intracellular organelle part; intracellular part; cell; organelle part; organelle; intracellular membrane-bounded organelle; membrane-enclosed lumen; intracellular organelle lumen; endoplasmic reticulum part; cell part; intracellular; membrane-bounded organelle; cytoplasmic part; organelle lumen;	ATP binding; nucleoside phosphate binding; nucleoside binding; ion binding; nucleotide binding; organic cyclic compound binding; heterocyclic compound binding; ribonucleoside binding; ribonucleotide binding; binding; purine ribonucleoside binding; anion binding; purine ribonucleotide binding; adenyl ribonucleotide binding; purine nucleoside binding; adenyl nucleotide binding; purine nucleotide bi…	K09486	HYOU1; hypoxia up-regulated 1	mmu04141 Protein processing in endoplasmic reticulum - Mus musculus (mouse);			localized multiprotein complex, in absence of Ig heavy chains; localized multiprotein complex, Ig heavy chains associated;
Q9JKR6	665	6.19	Up	K	Hypoxia up-regulated protein 1	E.R.	response to stress; response to stimulus;	endoplasmic reticulum lumen; intracellular organelle; endoplasmic reticulum; cytoplasm; intracellular organelle part; intracellular part; cell; organelle part; organelle; intracellular membrane-bounded organelle; membrane-enclosed lumen; intracellular organelle lumen; endoplasmic reticulum part; cell part; intracellular; membrane-bounded organelle; cytoplasmic part; organelle lumen;	ATP binding; nucleoside phosphate binding; nucleoside binding; ion binding; nucleotide binding; organic cyclic compound binding; heterocyclic compound binding; ribonucleoside binding; ribonucleotide binding; binding; purine ribonucleoside binding; anion binding; purine ribonucleotide binding; adenyl ribonucleotide binding; purine nucleoside binding; adenyl nucleotide binding; purine nucleotide bi…	K09486	HYOU1; hypoxia up-regulated 1	mmu04141 Protein processing in endoplasmic reticulum - Mus musculus (mouse);			localized multiprotein complex, in absence of Ig heavy chains; localized multiprotein complex, Ig heavy chains associated;
Q9JKR6	686	6.56	Up	K	Hypoxia up-regulated protein 1	E.R.	response to stress; response to stimulus;	endoplasmic reticulum lumen; intracellular organelle; endoplasmic reticulum; cytoplasm; intracellular organelle part; intracellular part; cell; organelle part; organelle; intracellular membrane-bounded organelle; membrane-enclosed lumen; intracellular organelle lumen; endoplasmic reticulum part; cell part; intracellular; membrane-bounded organelle; cytoplasmic part; organelle lumen;	ATP binding; nucleoside phosphate binding; nucleoside binding; ion binding; nucleotide binding; organic cyclic compound binding; heterocyclic compound binding; ribonucleoside binding; ribonucleotide binding; binding; purine ribonucleoside binding; anion binding; purine ribonucleotide binding; adenyl ribonucleotide binding; purine nucleoside binding; adenyl nucleotide binding; purine nucleotide bi…	K09486	HYOU1; hypoxia up-regulated 1	mmu04141 Protein processing in endoplasmic reticulum - Mus musculus (mouse);			localized multiprotein complex, in absence of Ig heavy chains; localized multiprotein complex, Ig heavy chains associated;
Q9JKR6	883	2.31	Up	K	Hypoxia up-regulated protein 1	E.R.	response to stress; response to stimulus;	endoplasmic reticulum lumen; intracellular organelle; endoplasmic reticulum; cytoplasm; intracellular organelle part; intracellular part; cell; organelle part; organelle; intracellular membrane-bounded organelle; membrane-enclosed lumen; intracellular organelle lumen; endoplasmic reticulum part; cell part; intracellular; membrane-bounded organelle; cytoplasmic part; organelle lumen;	ATP binding; nucleoside phosphate binding; nucleoside binding; ion binding; nucleotide binding; organic cyclic compound binding; heterocyclic compound binding; ribonucleoside binding; ribonucleotide binding; binding; purine ribonucleoside binding; anion binding; purine ribonucleotide binding; adenyl ribonucleotide binding; purine nucleoside binding; adenyl nucleotide binding; purine nucleotide bi…	K09486	HYOU1; hypoxia up-regulated 1	mmu04141 Protein processing in endoplasmic reticulum - Mus musculus (mouse);			localized multiprotein complex, in absence of Ig heavy chains; localized multiprotein complex, Ig heavy chains associated;
Q9QUI0	135	2.06	Up	K	Transforming protein RhoA	cyto	cellular component biogenesis; single organism signaling; developmental maturation; regulation of cell death; posttranscriptional regulation of gene expression; positive regulation of biosynthetic process; regulation of neuron apoptotic process; regulation of cell cycle process; positive regulation of growth; regulation of cell growth; macromolecular complex assembly; positive regulation of molec…	membrane; cell cortex; cell junction; cell periphery; ruffle membrane; cytoplasm; intracellular part; cell-cell junction; cell; cell division site part; non-membrane-bounded organelle; cytoskeleton; leading edge membrane; intracellular; cell part; membrane part; lamellipodium; neuron projection; cleavage furrow; membrane-bounded organelle; neuron part; cell leading edge; intracellular organelle; …	nucleoside phosphate binding; nucleoside binding; ion binding; hydrolase activity, acting on acid anhydrides; hydrolase activity; nucleotide binding; nucleoside-triphosphatase activity; organic cyclic compound binding; heterocyclic compound binding; ribonucleoside binding; pyrophosphatase activity; catalytic activity; ribonucleotide binding; binding; purine ribonucleoside binding; GTPase activity…	K04513	RHOA; Ras homolog gene family, member A	mmu05210 Colorectal cancer - Mus musculus (mouse); mmu05133 Pertussis - Mus musculus (mouse); mmu04670 Leukocyte transendothelial migration - Mus musculus (mouse); mmu04024 cAMP signaling pathway - Mus musculus (mouse); mmu04520 Adherens junction - Mus musculus (mouse); mmu04310 Wnt signaling pathway - Mus musculus (mouse); mmu04921 Oxytocin signaling pathway - Mus musculus (mouse); mmu04360 Axon…	IPR005225; IPR027417;	Small GTP-binding protein domain; P-loop containing nucleoside triphosphate hydrolase;
Q9QUI0	140	2.72	Up	K	Transforming protein RhoA	cyto	cellular component biogenesis; single organism signaling; developmental maturation; regulation of cell death; posttranscriptional regulation of gene expression; positive regulation of biosynthetic process; regulation of neuron apoptotic process; regulation of cell cycle process; positive regulation of growth; regulation of cell growth; macromolecular complex assembly; positive regulation of molec…	membrane; cell cortex; cell junction; cell periphery; ruffle membrane; cytoplasm; intracellular part; cell-cell junction; cell; cell division site part; non-membrane-bounded organelle; cytoskeleton; leading edge membrane; intracellular; cell part; membrane part; lamellipodium; neuron projection; cleavage furrow; membrane-bounded organelle; neuron part; cell leading edge; intracellular organelle; …	nucleoside phosphate binding; nucleoside binding; ion binding; hydrolase activity, acting on acid anhydrides; hydrolase activity; nucleotide binding; nucleoside-triphosphatase activity; organic cyclic compound binding; heterocyclic compound binding; ribonucleoside binding; pyrophosphatase activity; catalytic activity; ribonucleotide binding; binding; purine ribonucleoside binding; GTPase activity…	K04513	RHOA; Ras homolog gene family, member A	mmu05210 Colorectal cancer - Mus musculus (mouse); mmu05133 Pertussis - Mus musculus (mouse); mmu04670 Leukocyte transendothelial migration - Mus musculus (mouse); mmu04024 cAMP signaling pathway - Mus musculus (mouse); mmu04520 Adherens junction - Mus musculus (mouse); mmu04310 Wnt signaling pathway - Mus musculus (mouse); mmu04921 Oxytocin signaling pathway - Mus musculus (mouse); mmu04360 Axon…	IPR005225; IPR027417;	Small GTP-binding protein domain; P-loop containing nucleoside triphosphate hydrolase;
Q9QZD9	2	2.46	Up	K	Eukaryotic translation initiation factor 3 subunit I	cyto	cellular protein metabolic process; biosynthetic process; primary metabolic process; organic substance biosynthetic process; cellular metabolic process; cellular biosynthetic process; organic substance metabolic process; metabolic process; cellular macromolecule biosynthetic process; translational initiation; cellular macromolecule metabolic process; gene expression; macromolecule metabolic proce…	cell part; intracellular; cytoplasm; macromolecular complex; intracellular part; cell; protein complex; cytoplasmic part; eukaryotic translation initiation factor 3 complex;	organic cyclic compound binding; heterocyclic compound binding; RNA binding; translation factor activity, nucleic acid binding; binding; nucleic acid binding; translation initiation factor activity; protein binding;	K03246	EIF3I; translation initiation factor 3 subunit I	mmu03013 RNA transport - Mus musculus (mouse);	IPR017986; IPR015943;	WD40/YVTN repeat-like-containing domain; WD40-repeat-containing domain;
Q9QZE5	8	3.22	Up	K	Coatomer subunit gamma-1	cyto	organelle localization; organelle transport along microtubule; intracellular transport; vesicle-mediated transport; single-organism cellular process; single-organism process; organic substance transport; establishment of organelle localization; microtubule-based process; establishment of Golgi localization; protein transport; cytoskeleton-dependent intracellular transport; cellular localization; …	membrane; cytoplasmic vesicle; organelle membrane; membrane-bounded vesicle; cytoplasmic membrane-bounded vesicle; COPI-coated vesicle; cytoplasm; vesicle; Golgi-associated vesicle membrane; cytoplasmic vesicle part; macromolecular complex; intracellular part; vesicle coat; COPI-coated vesicle membrane; cell; organelle part; coated vesicle membrane; COPI vesicle coat; membrane part; intracellular…	structural molecule activity; binding;	K17267			IPR013040; IPR011989; IPR016024; IPR015873; IPR009028; IPR002553; IPR013041;	Clathrin/coatomer adaptor, adaptin-like, N-terminal; Coatomer, gamma subunit, appendage, Ig-like subdomain; Coatomer/calthrin adaptor appendage, C-terminal subdomain; Armadillo-type fold; Armadillo-like helical; Clathrin alpha-adaptin/coatomer adaptor, appendage, C-terminal subdomain; Coatomer/clathrin adaptor appendage, Ig-like subdomain;
